# Supplementary material for: SMARCA2-regulated host cell factors are required for MxA restriction of influenza A viruses
Source: Sci Rep. 2018 Feb 1;8:2092. doi: 10.1038/s41598-018-20458-2 (PMC5794779; doi:10.1038/s41598-018-20458-2)
Supplement: Supplementary file 2 — Dataset 1 [file 41598_2018_20458_MOESM2_ESM.xlsx]

## Sheet: Table S1
Supplementary Table S1. Results of the primary RNAi screen with hits selected based on an average Z-score >2 across triplicates
No.	Gene ID	Gene Symbol	Gene Name	Ave Z-Score
1	23617	TSSK2	testis-specific serine kinase 2	29.929
2	6196	RPS6KA2	ribosomal protein S6 kinase, 90kDa, polypeptide 2	23.2184
3	81502	HM13	histocompatibility (minor) 13	21.2436
4	8284	KDM5D	lysine (K)-specific demethylase 5D	20.2155
5	64844	MARCH7	membrane-associated ring finger (C3HC4) 7, E3 ubiquitin protein ligase	19.8894
6	23087	TRIM35	tripartite motif containing 35	16.0096
7	80352	RNF39	ring finger protein 39	15.5745
8	11173	ADAMTS7	ADAM metallopeptidase with thrombospondin type 1 motif, 7	15.3753
9	9028	RHBDL1	rhomboid, veinlet-like 1 (Drosophila)	15.1665
10	10369	CACNG2	calcium channel, voltage-dependent, gamma subunit 2	13.3814
11	26085	KLK13	kallikrein-related peptidase 13	12.503
12	55658	RNF126	ring finger protein 126	12.2532
13	154	ADRB2	adrenoceptor beta 2, surface	12.2044
14	1137	CHRNA4	cholinergic receptor, nicotinic, alpha 4 (neuronal)	11.6241
15	984	CDK11B	cyclin-dependent kinase 11B	11.0543
16	9424	KCNK6	potassium channel, subfamily K, member 6	10.5938
17	1158	CKM	creatine kinase, muscle	10.3272
18	9510	ADAMTS1	ADAM metallopeptidase with thrombospondin type 1 motif, 1	10.2774
19	7781	SLC30A3	solute carrier family 30 (zinc transporter), member 3	10.0485
20	55806	HR	hair growth associated	9.96823
21	4599	MX1	myxovirus (influenza virus) resistance 1, interferon-inducible protein p78 (mouse) [Homo sapiens]	9.81759
22	5437	POLR2H	polymerase (RNA) II (DNA directed) polypeptide H	9.67944
23	353144	LCE3C	late cornified envelope 3C	9.6677
24	79178	THTPA	thiamine triphosphatase	9.50828
25	3000	GUCY2D	guanylate cyclase 2D, membrane (retina-specific)	9.40255
26	8623	ASMTL	acetylserotonin O-methyltransferase-like	9.33193
27	5520	PPP2R2A	protein phosphatase 2, regulatory subunit B, alpha	9.29815
28	3758	KCNJ1	potassium inwardly-rectifying channel, subfamily J, member 1	9.09231
29	10753	CAPN9	calpain 9	9.04717
30	842	CASP9	caspase 9, apoptosis-related cysteine peptidase	8.74551
31	7559	ZNF12	zinc finger protein 12	8.66132
32	3054	HCFC1	host cell factor C1	8.43113
33	60386	SLC25A19	solute carrier family 25 (mitochondrial thiamine pyrophosphate carrier), member 19	8.39366
34	79858	NEK11	NIMA-related kinase 11	8.39081
35	5436	POLR2G	polymerase (RNA) II (DNA directed) polypeptide G	8.38513
36	8444	DYRK3	dual-specificity tyrosine-(Y)-phosphorylation regulated kinase 3	8.32976
37	3241	HPCAL1	hippocalcin-like 1	8.32919
38	10404	CPQ	carboxypeptidase Q	8.31751
39	283518	KCNRG	potassium channel regulator	8.13762
40	3214	HOXB4	homeobox B4	8.04212
41	23729	SHPK	sedoheptulokinase, carbohydrate kinase-like protein	7.99614
42	84675	TRIM55	tripartite motif containing 55	7.96289
43	54858	PGPEP1	pyroglutamyl-peptidase I	7.94527
44	827	CAPN6	calpain 6	7.91847
45	112	ADCY6	adenylate cyclase 6	7.88798
46	84844	PHF5A	PHD finger protein 5A	7.36077
47	10847	SRCAP	Snf2-related CREBBP activator protein	7.34179
48	2852	GPER1	G protein-coupled estrogen receptor 1	7.29064
49	5704	PSMC4	proteasome (prosome, macropain) 26S subunit, ATPase, 4	7.20797
50	56829	ZC3HAV1	zinc finger CCCH-type, antiviral 1	6.99115
51	23054	NCOA6	nuclear receptor coactivator 6	6.9778
52	26091	HERC4	HECT and RLD domain containing E3 ubiquitin protein ligase 4	6.97396
53	23203	PMPCA	peptidase (mitochondrial processing) alpha	6.92425
54	728642	CDK11A	cyclin-dependent kinase 11A	6.80145
55	51729	WBP11	WW domain binding protein 11	6.75279
56	5340	PLG	plasminogen	6.74628
57	54328	GPR173	G protein-coupled receptor 173	6.73364
58	22893	BAHD1	bromo adjacent homology domain containing 1	6.71242
59	3843	IPO5	importin 5	6.68282
60	221393	GPR115	G protein-coupled receptor 115	6.66884
61	83440	ADPGK	ADP-dependent glucokinase	6.65815
62	699	BUB1	BUB1 mitotic checkpoint serine/threonine kinase	6.60072
63	7297	TYK2	tyrosine kinase 2	6.57168
64	3656	IRAK2	interleukin-1 receptor-associated kinase 2	6.38822
65	84447	SYVN1	synovial apoptosis inhibitor 1, synoviolin	6.26313
66	124739	USP43	ubiquitin specific peptidase 43	6.25193
67	9942	XYLB	xylulokinase homolog (H. influenzae)	6.23815
68	8517	IKBKG	inhibitor of kappa light polypeptide gene enhancer in B-cells, kinase gamma	6.15631
69	55190	NUDT11	nudix (nucleoside diphosphate linked moiety X)-type motif 11	6.11575
70	818	CAMK2G	calcium/calmodulin-dependent protein kinase II gamma	6.09241
71	201254	STRA13	stimulated by retinoic acid 13	6.0058
72	3716	JAK1	Janus kinase 1	5.94832
73	25803	SPDEF	SAM pointed domain containing ETS transcription factor	5.94075
74	9785	DHX38	DEAH (Asp-Glu-Ala-His) box polypeptide 38	5.92053
75	310	ANXA7	annexin A7	5.92053
76	51433	ANAPC5	anaphase promoting complex subunit 5	5.86796
77	9618	TRAF4	TNF receptor-associated factor 4	5.82792
78	79596	RNF219	ring finger protein 219	5.80041
79	8612	PPAP2C	phosphatidic acid phosphatase type 2C	5.70989
80	26145	IRF2BP1	interferon regulatory factor 2 binding protein 1	5.70159
81	10518	CIB2	calcium and integrin binding family member 2	5.7014
82	9766	SUSD6	sushi domain containing 6	5.60113
83	728	C5AR1	complement component 5a receptor 1	5.54184
84	84617	TUBB6	tubulin, beta 6 class V	5.42037
85	378884	NHLRC1	NHL repeat containing E3 ubiquitin protein ligase 1	5.23212
86	4861	NPAS1	neuronal PAS domain protein 1	5.22192
87	9002	F2RL3	coagulation factor II (thrombin) receptor-like 3	5.16132
88	3559	IL2RA	interleukin 2 receptor, alpha	5.09241
89	8019	BRD3	bromodomain containing 3	5.06357
90	118856	MMP21	matrix metallopeptidase 21	4.95379
91	11198	SUPT16H	suppressor of Ty 16 homolog	4.90685
92	4067	LYN	v-yes-1 Yamaguchi sarcoma viral related oncogene homolog	4.9035
93	3753	KCNE1	potassium voltage-gated channel, Isk-related family, member 1	4.86666
94	94081	SFXN1	sideroflexin 1	4.85741
95	1594	CYP27B1	cytochrome P450, family 27, subfamily B, polypeptide 1	4.8061
96	27345	KCNMB4	potassium large conductance calcium-activated channel, subfamily M, beta member 4	4.79884
97	7514	XPO1	exportin 1	4.79638
98	11085	ADAM30	ADAM metallopeptidase domain 30	4.75904
99	7328	UBE2H	ubiquitin-conjugating enzyme E2H	4.74954
100	53405	CLIC5	chloride intracellular channel 5	4.69084
101	51776	ZAK	sterile alpha motif and leucine zipper containing kinase AZK	4.68007
102	51422	PRKAG2	protein kinase, AMP-activated, gamma 2 non-catalytic subunit	4.67389
103	5029	P2RY2	purinergic receptor P2Y, G-protein coupled, 2	4.65182
104	6601	SMARCC2	SWI/SNF related, matrix associated, actin dependent regulator of chromatin, subfamily c, member 2	4.64649
105	4359	MPZ	myelin protein zero	4.64649
106	53944	CSNK1G1	casein kinase 1, gamma 1	4.64079
107	23632	CA14	carbonic anhydrase XIV	4.639
108	26269	FBXO8	F-box protein 8	4.61612
109	59285	CACNG6	calcium channel, voltage-dependent, gamma subunit 6	4.57739
110	11128	POLR3A	polymerase (RNA) III (DNA directed) polypeptide A, 155kDa	4.57097
111	10188	TNK2	tyrosine kinase, non-receptor, 2	4.56625
112	6324	SCN1B	sodium channel, voltage-gated, type I, beta subunit	4.55574
113	4913	NTHL1	nth endonuclease III-like 1	4.55549
114	4200	ME2	malic enzyme 2, NAD(+)-dependent, mitochondrial	4.55549
115	8975	USP13	ubiquitin specific peptidase 13 (isopeptidase T-3)	4.53499
116	83998	REG4	regenerating islet-derived family, member 4	4.53466
117	5688	PSMA7	proteasome (prosome, macropain) subunit, alpha type, 7	4.52949
118	8354	HIST1H3I	histone cluster 1, H3i	4.51373
119	92591	ASB16	ankyrin repeat and SOCS box containing 16	4.49509
120	8416	ANXA9	annexin A9	4.45462
121	2564	GABRE	gamma-aminobutyric acid (GABA) A receptor, epsilon	4.45164
122	5786	PTPRA	protein tyrosine phosphatase, receptor type, A	4.45154
123	1135	CHRNA2	cholinergic receptor, nicotinic, alpha 2 (neuronal)	4.37431
124	286151	FBXO43	F-box protein 43	4.34249
125	8899	PRPF4B	pre-mRNA processing factor 4B	4.34245
126	9110	MTMR4	myotubularin related protein 4	4.32671
127	11073	TOPBP1	topoisomerase (DNA) II binding protein 1	4.32624
128	6943	TCF21	transcription factor 21	4.29346
129	6576	SLC25A1	solute carrier family 25 (mitochondrial carrier; citrate transporter), member 1	4.27314
130	40	ASIC2	acid-sensing (proton-gated) ion channel 2	4.2707
131	23621	BACE1	beta-site APP-cleaving enzyme 1	4.26698
132	5016	OVGP1	oviductal glycoprotein 1, 120kDa	4.26137
133	12	SERPINA3	serpin peptidase inhibitor, clade A	4.24641
134	84851	TRIM52	tripartite motif containing 52	4.24276
135	9743	ARHGAP32	Rho GTPase activating protein 32	4.24074
136	55507	GPRC5D	G protein-coupled receptor, class C, group 5, member D	4.20385
137	113622	ADPRHL1	ADP-ribosylhydrolase like 1	4.19457
138	3204	HOXA7	homeobox A7	4.18077
139	8559	PRPF18	pre-mRNA processing factor 18	4.15347
140	4250	SCGB2A2	secretoglobin, family 2A, member 2	4.15063
141	27246	RNF115	ring finger protein 115	4.13688
142	60559	SPCS3	signal peptidase complex subunit 3 homolog	4.10491
143	55558	PLXNA3	plexin A3	4.09954
144	859	CAV3	caveolin 3	4.09787
145	1269	CNR2	cannabinoid receptor 2 (macrophage)	4.0836
146	140738	TMEM37	transmembrane protein 37	4.07412
147	5914	RARA	retinoic acid receptor, alpha	4.0717
148	10075	HUWE1	HECT, UBA and WWE domain containing 1, E3 ubiquitin protein ligase	4.05879
149	866	SERPINA6	serpin peptidase inhibitor, clade A (alpha-1 antiproteinase, antitrypsin), member 6	4.04811
150	8992	ATP6V0E1	ATPase, H+ transporting, lysosomal 9kDa, V0 subunit e1	4.02821
151	8001	GLRA3	glycine receptor, alpha 3	3.98651
152	6300	MAPK12	mitogen-activated protein kinase 12	3.98451
153	8851	CDK5R1	cyclin-dependent kinase 5, regulatory subunit 1 (p35)	3.98271
154	4159	MC3R	melanocortin 3 receptor	3.94089
155	94121	SYTL4	synaptotagmin-like 4	3.93935
156	22865	SLITRK3	SLIT and NTRK-like family, member 3	3.93633
157	23192	ATG4B	autophagy related 4B, cysteine peptidase	3.90085
158	5695	PSMB7	proteasome (prosome, macropain) subunit, beta type, 7	3.89404
159	26271	FBXO5	F-box protein 5	3.84961
160	3350	HTR1A	5-hydroxytryptamine (serotonin) receptor 1A, G protein-coupled	3.84777
161	84676	TRIM63	tripartite motif containing 63, E3 ubiquitin protein ligase	3.81788
162	57348	TTYH1	tweety family member 1	3.81383
163	440435	GPR179	G protein-coupled receptor 179	3.80638
164	3781	KCNN2	potassium intermediate/small conductance calcium-activated channel, subfamily N, member 2	3.79541
165	6877	TAF5	TAF5 RNA polymerase II, TATA box binding protein (TBP)-associated factor	3.78907
166	10312	TCIRG1	T-cell, immune regulator 1, ATPase, H+ transporting, lysosomal V0 subunit A3	3.78762
167	11017	SNRNP27	small nuclear ribonucleoprotein 27kDa (U4/U6.U5)	3.78643
168	56928	SPPL2B	signal peptide peptidase like 2B	3.78324
169	346	APOC4	apolipoprotein C-IV	3.77929
170	10419	PRMT5	protein arginine methyltransferase 5	3.76966
171	84219	WDR24	WD repeat domain 24	3.7576
172	5051	PAFAH2	platelet-activating factor acetylhydrolase 2, 40kDa	3.74928
173	55647	RAB20	RAB20, member RAS oncogene family	3.74316
174	23155	CLCC1	chloride channel CLIC-like 1	3.73799
175	8174	MADCAM1	mucosal vascular addressin cell adhesion molecule 1	3.73646
176	142910	LIPJ	lipase, family member J	3.72806
177	84085	FBXO30	F-box protein 30	3.71529
178	5434	POLR2E	polymerase (RNA) II (DNA directed) polypeptide E	3.70483
179	51109	RDH11	retinol dehydrogenase 11 (all-trans/9-cis/11-cis)	3.69096
180	64172	OSGEPL1	O-sialoglycoprotein endopeptidase-like 1	3.68718
181	2882	GPX7	glutathione peroxidase 7	3.67276
182	390927	ZNF793	zinc finger protein 793	3.66517
183	1460	CSNK2B	casein kinase 2, beta polypeptide	3.66021
184	54904	WHSC1L1	Wolf-Hirschhorn syndrome candidate 1-like 1	3.65304
185	9311	ASIC3	acid-sensing (proton-gated) ion channel 3	3.62841
186	474383	F8A2	coagulation factor VIII-associated 2	3.62661
187	23020	SNRNP200	small nuclear ribonucleoprotein 200kDa (U5)	3.6236
188	158506	ZNF645	zinc finger protein 645	3.6198
189	55500	ETNK1	ethanolamine kinase 1	3.61561
190	9085	CDY1	chromodomain protein, Y-linked, 1	3.60962
191	9830	TRIM14	tripartite motif containing 14	3.59215
192	57733	GBA3	glucosidase, beta, acid 3	3.58977
193	79444	BIRC7	baculoviral IAP repeat containing 7	3.57613
194	89777	SERPINB12	serpin peptidase inhibitor, clade B (ovalbumin), member 12	3.57148
195	4150	MAZ	MYC-associated zinc finger protein (purine-binding transcription factor)	3.56037
196	65244	SPATS2	spermatogenesis associated, serine-rich 2	3.53669
197	6915	TBXA2R	thromboxane A2 receptor	3.53598
198	57520	HECW2	HECT, C2 and WW domain containing E3 ubiquitin protein ligase 2	3.52981
199	11011	TLK2	tousled-like kinase 2	3.51731
200	7379	UPK2	uroplakin 2	3.49295
201	326	AIRE	autoimmune regulator	3.47042
202	55515	ASIC4	acid-sensing (proton-gated) ion channel family member 4	3.46436
203	1852	DUSP9	dual specificity phosphatase 9	3.44815
204	92521	SPECC1	sperm antigen with calponin homology and coiled-coil domains 1	3.44167
205	5979	RET	ret proto-oncogene	3.40629
206	84186	ZCCHC7	zinc finger, CCHC domain containing 7	3.40183
207	2773	GNAI3	guanine nucleotide binding protein (G protein), alpha inhibiting activity polypeptide 3	3.40166
208	978	CDA	cytidine deaminase	3.39119
209	10942	PRSS21	protease, serine, 21 (testisin)	3.38936
210	7919	DDX39B	DEAD (Asp-Glu-Ala-Asp) box polypeptide 39B	3.38556
211	5027	P2RX7		3.37556
212	23552	CDK20	cyclin-dependent kinase 20	3.36268
213	170689	ADAMTS15	ADAM metallopeptidase with thrombospondin type 1 motif, 15	3.36224
214	84667	HES7	hes family bHLH transcription factor 7	3.34887
215	2568	GABRP	gamma-aminobutyric acid (GABA) A receptor, pi	3.34387
216	339403	RXFP4	relaxin/insulin-like family peptide receptor 4	3.33838
217	5094	PCBP2	poly(rC) binding protein 2	3.33498
218	2239	GPC4	glypican 4	3.33272
219	1363	CPE	carboxypeptidase E	3.33191
220	117581	TWIST2	twist family bHLH transcription factor 2	3.33011
221	6595	SMARCA2	SWI/SNF related, matrix associated, actin dependent regulator of chromatin, subfamily a, member 2	3.32288
222	148581	UBE2U	ubiquitin-conjugating enzyme E2U (putative)	3.31948
223	84629	TNRC18	trinucleotide repeat containing 18	3.30438
224	51529	ANAPC11	anaphase promoting complex subunit 11	3.3034
225	4638	MYLK	myosin light chain kinase	3.30281
226	7272	TTK	phosphotyrosine picked threonine-protein kinase	3.29914
227	5575	PRKAR1B	protein kinase, cAMP-dependent, regulatory, type I, beta	3.29646
228	79836	LONRF3	LON peptidase N-terminal domain and ring finger 3	3.29376
229	222487	GPR97	G protein-coupled receptor 97	3.28611
230	6532	SLC6A4	solute carrier family 6 (neurotransmitter transporter), member 4	3.27958
231	10097	ACTR2	ARP2 actin-related protein 2 homolog	3.27906
232	26492	OR8G2	olfactory receptor, family 8, subfamily G, member 2	3.27758
233	1846	DUSP4	dual specificity phosphatase 4	3.26032
234	3775	KCNK1	potassium channel, subfamily K, member 1	3.2531
235	5125	PCSK5	proprotein convertase subtilisin/kexin type 5	3.25172
236	22938	SNW1	SNW domain containing 1	3.25139
237	1263	PLK3	polo-like kinase 3	3.22978
238	29775	CARD10	caspase recruitment domain family, member 10	3.22938
239	148266	ZNF569	zinc finger protein 569	3.22689
240	9223	MAGI1	membrane associated guanylate kinase, WW and PDZ domain containing 1	3.22429
241	1861	TOR1A	torsin family 1, member A (torsin A)	3.21466
242	3050	HBZ	hemoglobin, zeta	3.21127
243	79153	GDPD3	glycerophosphodiester phosphodiesterase domain containing 3	3.19098
244	90324	CCDC97	coiled-coil domain containing 97	3.18359
245	1395	CRHR2	corticotropin releasing hormone receptor 2	3.16478
246	10021	HCN4	hyperpolarization activated cyclic nucleotide-gated potassium channel 4	3.14161
247	26095	PTPN20B	protein tyrosine phosphatase, non-receptor type 20B	3.13474
248	5431	POLR2B	polymerase (RNA) II (DNA directed) polypeptide B, 140kDa	3.12889
249	2835	GPR12	G protein-coupled receptor 12	3.1247
250	64714	PDIA2	protein disulfide isomerase family A, member 2	3.12051
251	2833	CXCR3	chemokine (C-X-C motif) receptor 3	3.11356
252	10194	TSHZ1	teashirt zinc finger homeobox 1	3.05205
253	196883	ADCY4	adenylate cyclase 4	3.0216
254	115761	ARL11	ADP-ribosylation factor-like 11	2.93945
255	1666	DECR1	2,4-dienoyl CoA reductase 1, mitochondrial	2.93861
256	4277	MICB	MHC class I polypeptide-related sequence B	2.93746
257	401036	ASB18	ankyrin repeat and SOCS box containing 18	2.93669
258	5710	PSMD4	proteasome (prosome, macropain) 26S subunit, non-ATPase, 4	2.93146
259	2719	GPC3	glypican 3	2.88012
260	7067	THRA	thyroid hormone receptor, alpha	2.87789
261	5126	PCSK2	proprotein convertase subtilisin/kexin type 2	2.84505
262	91942	NDUFAF2	NADH dehydrogenase (ubiquinone) complex I, assembly factor 2	2.84181
263	203054	ADCK5	aarF domain containing kinase 5	2.82982
264	2742	GLRA2	glycine receptor, alpha 2	2.8293
265	375287	RBM43	RNA binding motif protein 43	2.79225
266	220972	MARCH8	membrane-associated ring finger (C3HC4) 8, E3 ubiquitin protein ligase	2.77683
267	3702	ITK	IL2-inducible T-cell kinase	2.75702
268	7006	TEC	tec protein tyrosine kinase	2.73941
269	7805	LAPTM5	lysosomal protein transmembrane 5	2.72193
270	5265	SERPINA1	serpin peptidase inhibitor, clade A (alpha-1 antiproteinase, antitrypsin), member 1	2.70065
271	9107	MTMR6	myotubularin related protein 6	2.64904
272	151242	PPP1R1C	protein phosphatase 1, regulatory (inhibitor) subunit 1C	2.64397
273	57213	SPRYD7	SPRY domain containing 7	2.5769
274	64761	PARP12	poly (ADP-ribose) polymerase family, member 12	2.55898
275	23434	C3orf27	chromosome 3 open reading frame 27	2.31982
276	161145	TMEM229B	transmembrane protein 229B	2.17
