# Supplementary material for: SMARCA2-regulated host cell factors are required for MxA restriction of influenza A viruses
Source: Sci Rep. 2018 Feb 1;8:2092. doi: 10.1038/s41598-018-20458-2 (PMC5794779; doi:10.1038/s41598-018-20458-2)
Supplement: Supplementary file 3 — Dataset 2 [file 41598_2018_20458_MOESM3_ESM.xlsx]

## Sheet: Table S2
Supplementary Table S2. Results of the secondary RNAi screen with hits selected based on a p-value < 0.05
No.	Gene ID	Gene Symbol	Gene Name	p-value
1	4599	MX1	MX dynamin-like GTPase 1	5.68853e-10
2	3054	HCFC1	host cell factor C1	5.54626e-06
3	51729	WBP11	WW domain binding protein 11	3.96278e-05
4	23020	SNRNP200	small nuclear ribonucleoprotein, U5 200kDa subunit	6.9024e-05
5	6595	SMARCA2	SWI/SNF related, matrix associated, actin dependent regulator of chromatin, subfamily a, member 2	0.00184502
6	201254	STRA13	stimulated by retinoic acid 13	0.00215278
7	56829	ZC3HAV1	zinc finger CCCH-type, antiviral 1	0.00262422
8	148581	UBE2U	ubiquitin conjugating enzyme E2U (putative)	0.00321366
9	5431	POLR2B	polymerase (RNA) II (DNA directed) polypeptide B, 140kDa	0.00387258
10	2835	GPR12	G protein-coupled receptor 12	0.00462381
11	26085	KLK13	kallikrein related peptidase 13	0.00470977
12	378884	NHLRC1	NHL repeat containing E3 ubiquitin protein ligase 1	0.00488652
13	8899	PRPF4B	pre-mRNA processing factor 4B	0.00574116
14	26271	FBXO5	F-box protein 5	0.00797995
15	81502	HM13	histocompatibility (minor) 13	0.00837529
16	84667	HES7	hes family bHLH transcription factor 7	0.0127644
17	474383	F8A2	coagulation factor VIII-associated 2	0.0129718
18	222487	ADGRG3	adhesion G protein-coupled receptor G3	0.0162181
19	842	CASP9	caspase 9	0.0178649
20	728642	CDK11A	cyclin-dependent kinase 11A	0.0188365
21	23552	CDK20	cyclin-dependent kinase 20	0.0197697
22	8623	ASMTL	acetylserotonin O-methyltransferase-like	0.0209411
23	4913	NTHL1	nth-like DNA glycosylase 1	0.0219786
24	4150	MAZ	MYC-associated zinc finger protein	0.0230144
25	57733	GBA3	glucosidase, beta, acid 3	0.0233884
26	55558	PLXNA3	plexin A3	0.0274157
27	84844	PHF5A	PHD finger protein 5A	0.028119
28	84219	WDR24	WD repeat domain 24	0.0283792
29	57520	HECW2	HECT, C2 and WW domain containing E3 ubiquitin protein ligase 2	0.0299226
30	3753	KCNE1	potassium channel, voltage gated subfamily E regulatory beta subunit 1	0.0322849
31	22865	SLITRK3	SLIT and NTRK like family member 3	0.0340408
32	9766	SUSD6	sushi domain containing 6	0.038815
33	9223	MAGI1	membrane associated guanylate kinase, WW and PDZ domain containing 1	0.0401791
34	51776	ZAK	sterile alpha motif and leucine zipper containing kinase AZK	0.0408319
35	7919	DDX39B	DEAD (Asp-Glu-Ala-Asp) box polypeptide 39B	0.041783
36	79444	BIRC7	baculoviral IAP repeat containing 7	0.0422669
37	9085	CDY1	chromodomain protein, Y-linked, 1	0.043451
38	283518	KCNRG	potassium channel regulator	0.0459198
39	23087	TRIM35	tripartite motif containing 35	0.0470977
40	55515	ASIC4	acid sensing ion channel subunit family member 4	0.0481948
41	84617	TUBB6	tubulin beta 6 class V	0.0498884
