# Supplementary material for: SMARCA2-regulated host cell factors are required for MxA restriction of influenza A viruses
Source: Sci Rep. 2018 Feb 1;8:2092. doi: 10.1038/s41598-018-20458-2 (PMC5794779; doi:10.1038/s41598-018-20458-2)
Supplement: Supplementary file 4 — Dataset 3 [file 41598_2018_20458_MOESM4_ESM.xlsx]

## Sheet: Table S3
Supplementary Table S3. Results of the MxA protein interaction study with hits selected based on log2 fold change >2 and p-value <0.05 or <0.1
No.	Gene ID	Gene Symbol	Gene Name	Log2FC	p-value
1	3547	IGSF1	Immunoglobulin superfamily member 1	6.85105	0.0148338
2	7316	UBC	Ubiquitin C	5.35863	0.00356657
3	6406	SEMG1	Semenogelin I	5.15658	0.0188996
4	8402	SLC25A11	Solute carrier family 25 member 11	4.67481	0.0111151
5	5093	PCBP1	Poly(rC) binding protein 1	4.60578	0.0320478
6	302	ANXA2	Annexin A2	3.94738	0.0148338
7	3959	LGALS3BP	Galectin 3 binding protein	3.75699	6.07514e-14
8	5214	PFKP	Phosphofructokinase, platelet	3.5213	0.00055377
9	57016	AKR1B10	Aldo-keto reductase family 1 member B10	3.37235	0.00055377
10	7358	UGDH	UDP-glucose 6-dehydrogenase	3.12043	2.16479e-09
11	216	ALDH1A1	Aldehyde dehydrogenase 1	2.53306	6.73249e-06
12	57674	RNF213	Ring finger protein 213	2.463	0.0127764
13	6175	RPLP0	Ribosomal protein, large, P0	2.44461	0.0497557
14	3301	DNAJA1	DnaJ(Hsp40) homolog, subfamily A, member 1	2.37514	0.00518789
15	3320	HSP90AA1	Heat shock protein 90kDa alpha (cytosolic), class A member 1	2.14	0.098
