# Supplementary material for: SMARCA2-regulated host cell factors are required for MxA restriction of influenza A viruses
Source: Sci Rep. 2018 Feb 1;8:2092. doi: 10.1038/s41598-018-20458-2 (PMC5794779; doi:10.1038/s41598-018-20458-2)
Supplement: Supplementary file 5 — Dataset 4 [file 41598_2018_20458_MOESM5_ESM.xlsx]

## Sheet: Table S4
Supplementary Table S4. The 13 factors identified through network analysis. Gene symbols in red or blue indicate that the factor was identified in the siRNA screen or the proteomic screen, respectively. Log2FC = Log2 Fold Change, AP-MS = Affinity Purification-Mass Spectrometry
No.	Gene ID	Gene Symbol	Description	p-value	Log2FC (AP-MS)
1	4599	MX1	MX dynamin-like GTPase 1	5.69e-10	10.17
2	6595	SMARCA2	SWI/SNF related, matrix associated, actin dependent regulator of chromatin, subfamily a, member 2	0.0018	N/A
3	56829	ZC3HAV1	zinc finger CCCH-type, antiviral 1	0.0026	N/A
4	5431	POLR2B	polymerase (RNA) II (DNA directed) polypeptide B, 140kDa	0.0039	N/A
5	26271	FBXO5	F-box protein 5	0.008	N/A
6	842	CASP9	caspase 9, apoptosis-related cysteine peptidase	0.018	N/A
7	9223	MAGI1	membrane associated guanylate kinase, WW and PDZ domain containing 1	0.04	N/A
8	7316	UBC	ubiquitin C	0.0036	5.36
9	5214	PFKP	phosphofructokinase, platelet	0.0006	3.52
10	216	ALDH1A1	aldehyde dehydrogenase 1	6.7e-06	2.53
11	6175	RPLP0	ribosomal protein, large, P0	0.0498	2.44
12	3301	DNAJA1	DnaJ (Hsp40) homolog, subfamily A, member 1	0.0052	2.38
13	3320	HSP90AA1	heat shock protein 90kDa alpha (cytosolic), class A member 1	0.0982	2.14
