# Supplementary material for: SMARCA2-regulated host cell factors are required for MxA restriction of influenza A viruses
Source: Sci Rep. 2018 Feb 1;8:2092. doi: 10.1038/s41598-018-20458-2 (PMC5794779; doi:10.1038/s41598-018-20458-2)
Supplement: Supplementary file 6 — Dataset 5 [file 41598_2018_20458_MOESM6_ESM.xlsx]

## Sheet: Table S5
Supplementary Table S5. Transcriptome anaysis of SMARCA2-depleted A549-MxA cells infected with influenza H5N1 virus.
No.	Gene ID	Mean normalized count	Fold change (log2)	fold	Raw p-value	Adjusted p-value
1	CLDN2	5676.88	-6.98135	0.00791417	0	0
2	CASP1	419.316	-5.91363	0.016589	1.77322e-122	7.42529e-120
3	IFITM1	1443.18	-5.70268	0.0192009	0	0
4	GBP1P1	70.847	-5.53428	0.0215782	5.18929e-31	1.99969e-29
5	SLC26A9	77.3403	-5.506	0.0220054	6.70639e-33	2.80454e-31
6	EHF	2540.14	-5.34862	0.0245417	0	0
7	IGFBP1	262.355	-5.33882	0.0247089	9.19978e-83	1.62319e-80
8	LBP	112.114	-5.00903	0.031055	1.8226e-43	1.11147e-41
9	CH17-360D5.2	230.759	-5.00779	0.0310818	2.36206e-81	3.98833e-79
10	AC079466.1	225.334	-4.9874	0.0315241	7.34719e-79	1.1713e-76
11	BST2	1286.89	-4.9635	0.0320507	0	0
12	CRYAB	265.525	-4.95593	0.0322193	1.11592e-91	2.45081e-89
13	C8orf4	2065.16	-4.91481	0.0331508	0	0
14	CA12	20229.8	-4.87028	0.0341899	0	0
15	SAMD9L	1778.48	-4.86424	0.0343335	0	0
16	CACNA1D	407.799	-4.85826	0.0344761	6.31661e-130	3.00575e-127
17	PLAU	750.058	-4.8093	0.0356662	2.4269e-197	3.46452e-194
18	PLA1A	490.149	-4.80583	0.0357521	1.54008e-148	9.871e-146
19	C3orf80	80.9188	-4.80405	0.0357961	6.94263e-35	3.14632e-33
20	GBP2	213.866	-4.79724	0.0359655	2.52995e-76	3.78866e-74
21	AKR1C7P	71.1742	-4.79529	0.0360141	4.19218e-31	1.62744e-29
22	TGM2	6195.34	-4.79012	0.0361434	5.18496e-84	9.35855e-82
23	PRR15L	44.6998	-4.73383	0.0375816	1.56245e-22	3.96688e-21
24	MUC16	183.959	-4.68459	0.0388863	2.6003e-64	2.9482e-62
25	BTBD11	464.606	-4.54586	0.0428113	2.12188e-142	1.23407e-139
26	MYRF	756.77	-4.53189	0.0432279	1.92204e-177	2.01212e-174
27	TM4SF4	1923.73	-4.50427	0.0440634	0	0
28	CH17-360D5.3	146.197	-4.49089	0.0444742	7.97103e-54	6.80267e-52
29	MUC5AC	460.316	-4.47206	0.0450584	8.4389e-36	4.00956e-34
30	PLEKHG7	20.9866	-4.46042	0.0454236	8.46856e-14	1.19266e-12
31	CX3CL1	20.7949	-4.45699	0.0455315	8.32726e-14	1.17381e-12
32	FGFBP1	67.5337	-4.45455	0.0456087	9.78496e-30	3.51207e-28
33	GBP3	1208.03	-4.4404	0.0460582	9.37743e-199	1.47254e-195
34	MUC5B	744.591	-4.43556	0.0462128	8.48567e-176	8.59681e-173
35	TRIM31	233.041	-4.41967	0.0467247	3.24943e-76	4.83657e-74
36	MGLL	476.508	-4.40076	0.0473412	1.82944e-131	9.11993e-129
37	RP11-445P17.8	19.7051	-4.33947	0.0493957	7.14972e-13	9.28635e-12
38	C3	2327.88	-4.32593	0.0498613	0	0
39	ADH6	79.3258	-4.32205	0.0499956	1.28278e-32	5.30094e-31
40	ADGRG1	624.283	-4.31435	0.0502634	3.29775e-134	1.72615e-131
41	IGFBP3	12758.7	-4.29921	0.0507935	0	0
42	CXCL8	1178.73	-4.26637	0.051963	1.61167e-162	1.29785e-159
43	CCAT1	196.877	-4.24489	0.0527425	2.3208e-68	2.90386e-66
44	CTD-3128G10.7	14.3817	-4.22876	0.0533356	4.23761e-11	4.6485e-10
45	GBP1	581.391	-4.22532	0.0534628	1.08614e-165	9.47532e-163
46	LINC00887	87.556	-4.16705	0.0556665	6.5807e-36	3.15051e-34
47	ENDOD1	1073.38	-4.16243	0.0558449	0	0
48	LGR6	39.3107	-4.15733	0.0560426	1.64881e-19	3.47068e-18
49	TNS4	190.181	-4.13819	0.0567913	3.17692e-68	3.95929e-66
50	PIK3AP1	1276.01	-4.13474	0.0569272	1.60302e-195	2.01378e-192
51	SLC23A1	133.015	-4.12922	0.0571455	1.43363e-46	9.80929e-45
52	FCGBP	1161.82	-4.09606	0.0584742	3.29807e-156	2.52632e-153
53	RP11-58O9.2	34.528	-4.05793	0.0600401	2.25608e-16	3.87606e-15
54	CORO2A	286.307	-4.02919	0.0612481	1.17045e-91	2.55271e-89
55	KCNK3	42.3333	-4.01633	0.0617964	1.14715e-18	2.31688e-17
56	C15orf52	50.0839	-4.00773	0.062166	9.24111e-22	2.24982e-20
57	KRT80	68.0898	-4.00716	0.0621908	1.73871e-26	5.39585e-25
58	RP11-554I8.2	99.9295	-3.96655	0.0639662	3.72932e-38	1.94557e-36
59	ACSL5	163.594	-3.95445	0.0645048	2.25097e-56	2.07924e-54
60	C10orf10	82.2384	-3.92391	0.0658849	1.02638e-31	4.1011e-30
61	RAB37	50.0148	-3.90871	0.0665826	5.40647e-22	1.33173e-20
62	TMEM173	41.3077	-3.90658	0.0666812	1.57773e-19	3.32776e-18
63	IFITM3	466.89	-3.89957	0.0670059	7.7065e-130	3.55927e-127
64	ITGB2-AS1	32.9508	-3.89849	0.0670562	1.60056e-16	2.78334e-15
65	RARRES1	316.007	-3.8969	0.0671301	3.33485e-89	6.80092e-87
66	TRIM22	4722.64	-3.88836	0.0675286	0	0
67	CEACAM1	2068.9	-3.87772	0.0680285	0	0
68	AC104654.2	36.0261	-3.87519	0.0681479	2.79226e-17	5.08369e-16
69	CASP5	16.4039	-3.87456	0.0681773	7.70127e-11	8.21556e-10
70	RP1-27K12.2	504.208	-3.8709	0.0683509	5.11673e-140	2.81923e-137
71	S100P	366.537	-3.85886	0.0689233	2.91033e-85	5.4084e-83
72	LGALS17A	126.927	-3.84995	0.0693506	4.19574e-47	2.90886e-45
73	C1R	4189.92	-3.83641	0.0700046	0	0
74	TMEM37	150.943	-3.81779	0.070914	5.0649e-49	3.76939e-47
75	PSD4	214.856	-3.81471	0.0710655	9.06825e-65	1.04321e-62
76	C11orf86	28.9795	-3.80703	0.0714447	1.91954e-14	2.84766e-13
77	RTP4	122.15	-3.78287	0.0726514	1.05709e-41	6.11398e-40
78	SH3TC1	90.6663	-3.77775	0.0729093	3.17106e-34	1.40071e-32
79	RP11-688I9.5	15.2716	-3.77303	0.0731483	3.45697e-10	3.46979e-09
80	C12orf74	10.3483	-3.76891	0.0733574	1.17361e-08	9.87892e-08
81	PIP	17.77	-3.74272	0.0747014	1.08849e-10	1.14485e-09
82	GMPR	94.6754	-3.73604	0.075048	7.81444e-35	3.52615e-33
83	RBP4	96.8098	-3.72707	0.0755163	9.59201e-35	4.28516e-33
84	AGTR1	237.694	-3.72386	0.0756846	1.36724e-69	1.75263e-67
85	AC006262.5	588.361	-3.72196	0.0757844	2.10162e-150	1.43486e-147
86	HABP2	260.654	-3.71459	0.0761723	2.77341e-69	3.51216e-67
87	OTOF	28.0018	-3.71259	0.0762779	1.31322e-13	1.82008e-12
88	PAX8-AS1	144.199	-3.69573	0.0771748	4.62541e-48	3.30149e-46
89	RP11-356M20.1	35.5236	-3.68178	0.0779246	7.63455e-17	1.35311e-15
90	LGALS9	516.332	-3.67131	0.0784922	1.90357e-129	8.66429e-127
91	ELOVL7	1065.41	-3.66227	0.0789854	0	0
92	NR1H4	588.821	-3.65319	0.0794842	3.15244e-146	1.98011e-143
93	ANKRD1	202.246	-3.64059	0.0801815	5.40175e-61	5.61747e-59
94	RARRES3	452.257	-3.63743	0.0803571	1.11368e-108	3.80178e-106
95	TLR4	18.355	-3.6329	0.0806096	8.26848e-11	8.79323e-10
96	CFB	166.799	-3.63105	0.0807135	1.75559e-54	1.52732e-52
97	WARS	9008.96	-3.62683	0.0809498	0	0
98	CEACAM7	25.4827	-3.62653	0.0809666	5.21059e-13	6.86425e-12
99	GGT5	20.5821	-3.60315	0.0822894	3.15338e-11	3.51188e-10
100	AC012485.2	11.1982	-3.59835	0.0825637	1.63479e-08	1.35289e-07
101	TCN1	116.488	-3.59627	0.0826827	1.04349e-41	6.04644e-40
102	EVA1C	766.392	-3.57184	0.0840951	7.5572e-130	3.54241e-127
103	TMC5	638.58	-3.57038	0.0841797	1.01688e-155	7.60385e-153
104	APOL1	1571.85	-3.57031	0.0841842	2.06705e-174	1.96721e-171
105	BISPR	41.8646	-3.56486	0.0845026	1.34055e-17	2.50008e-16
106	SOX8	226.404	-3.55969	0.0848058	1.13614e-64	1.30224e-62
107	MYEOV	198.29	-3.52625	0.0867948	3.24605e-57	3.06142e-55
108	TM4SF20	904.624	-3.52044	0.0871451	1.06633e-148	6.9769e-146
109	KCNN4	163.256	-3.51892	0.0872371	5.46772e-46	3.63043e-44
110	PKDCC	254.15	-3.51561	0.087437	7.21556e-77	1.10006e-74
111	UGT1A6	92.6844	-3.5102	0.0877656	3.4756e-32	1.41209e-30
112	ADAM12	368.619	-3.49651	0.0886023	4.77592e-96	1.19042e-93
113	TNFSF10	2938	-3.49326	0.0888022	0	0
114	RP11-211G23.2	19.5745	-3.48681	0.0892004	1.60836e-10	1.66706e-09
115	B3GALT5	114.411	-3.46324	0.0906695	9.69488e-38	5.00785e-36
116	UBA7	575.746	-3.46104	0.0908081	1.59197e-103	4.80746e-101
117	ONECUT3	46.9463	-3.45356	0.09128	9.20231e-19	1.86577e-17
118	WNT7B	150.034	-3.443	0.0919506	4.89047e-47	3.38304e-45
119	USH1C	118.77	-3.44224	0.091999	1.69416e-40	9.4674e-39
120	SULT1C2	144.903	-3.43783	0.0922804	2.05678e-48	1.49181e-46
121	ARC	78.5534	-3.42872	0.0928649	9.07345e-29	3.11773e-27
122	RP11-161M6.2	33.5919	-3.41308	0.0938772	5.86475e-15	9.10922e-14
123	PDE9A	75.1613	-3.41297	0.0938846	3.06681e-26	9.42428e-25
124	KRT19	695.034	-3.41273	0.0939001	4.10676e-32	1.66422e-30
125	CARD16	16.0753	-3.39891	0.0948038	4.84926e-09	4.28881e-08
126	LCN2	65.7203	-3.39749	0.0948973	9.18716e-23	2.36502e-21
127	DIO3OS	35.139	-3.3945	0.0950944	1.98564e-15	3.17682e-14
128	EXOSC3P1	39.168	-3.39274	0.0952105	1.5514e-15	2.49607e-14
129	GALNTL6	52.7306	-3.39251	0.0952257	3.10861e-21	7.3738e-20
130	ABCG1	39.0901	-3.38842	0.0954957	1.25092e-16	2.19354e-15
131	KCNK5	233.166	-3.38477	0.0957376	2.82401e-64	3.19032e-62
132	PPFIBP2	943.747	-3.37935	0.0960979	1.82752e-132	9.40903e-130
133	VLDLR	976.216	-3.372	0.0965891	7.56282e-164	6.4194e-161
134	IFITM2	749.835	-3.34859	0.0981687	1.03337e-121	4.27027e-119
135	PTK2B	487.156	-3.3471	0.0982703	2.7571e-108	9.3107e-106
136	PSORS1C1	61.1274	-3.33942	0.0987949	5.26798e-20	1.14813e-18
137	SPDEF	328.377	-3.33808	0.0988866	4.41393e-89	8.88614e-87
138	CASP4	768.375	-3.33649	0.0989959	1.04222e-144	6.29461e-142
139	DNAJC12	1095.63	-3.33531	0.0990768	1.09795e-188	1.27712e-185
140	RAP1GAP	492.707	-3.32546	0.0997558	5.06953e-109	1.7496e-106	> 10-fold downregulated
141	RP11-254I22.3	24.5728	-3.32009	0.100128	2.06892e-11	2.34911e-10
142	AKR1C8P	26.1836	-3.31756	0.100304	4.75405e-12	5.74252e-11
143	C4BPA	242.635	-3.31401	0.10055	2.91131e-64	3.27716e-62
144	KLHDC7A	139.416	-3.30857	0.100931	3.18781e-44	1.99833e-42
145	CYP3A5	242.63	-3.30628	0.101091	1.92296e-68	2.4157e-66
146	TBC1D2	62.2945	-3.30589	0.101118	1.92692e-22	4.85299e-21
147	TNFAIP2	2466.79	-3.29566	0.101838	2.89637e-131	1.4213e-128
148	SMIM6	48.5001	-3.29333	0.102002	2.8138e-18	5.5128e-17
149	GFPT2	417.666	-3.29071	0.102188	1.71804e-94	4.11883e-92
150	IDO1	321.045	-3.28465	0.102618	2.25681e-57	2.14131e-55
151	ARHGEF10L	155.808	-3.26677	0.103897	4.59875e-45	2.9596e-43
152	CASC19	34.3788	-3.25913	0.104449	1.70181e-14	2.53664e-13
153	IGFBP4	4290.67	-3.25675	0.104621	1.46283e-195	1.94918e-192
154	EDNRA	59.6273	-3.25634	0.104651	3.91548e-20	8.62945e-19
155	RAB40B	196.705	-3.25431	0.104798	6.55397e-55	5.81452e-53
156	DUSP5	1237.63	-3.24905	0.105182	4.74436e-181	5.13798e-178
157	PADI1	13.9753	-3.24364	0.105576	2.16176e-08	1.76481e-07
158	LINC01271	23.1217	-3.24249	0.105661	4.09725e-11	4.50554e-10
159	RP11-693N9.2	32.7354	-3.22862	0.106681	4.35621e-13	5.77262e-12
160	PCAT2	28.2449	-3.22277	0.107115	2.15771e-12	2.69229e-11
161	PLEK2	36.5628	-3.22205	0.107168	6.17063e-15	9.56067e-14
162	CH17-360D5.1	41.8211	-3.21933	0.10737	2.15456e-16	3.70976e-15
163	INHBB	180.066	-3.21476	0.107711	3.98732e-46	2.67577e-44
164	LGALS2	13.6796	-3.20229	0.108646	3.16277e-08	2.5307e-07
165	SYT13	314.628	-3.19483	0.109209	9.38944e-73	1.28771e-70
166	RP11-492E3.2	65.4373	-3.19285	0.10936	3.42362e-21	8.10265e-20
167	PSMB10	601.811	-3.19145	0.109466	1.46362e-102	4.21712e-100
168	CARD10	221.765	-3.19048	0.109539	1.91471e-55	1.72797e-53
169	MPP7	66.8234	-3.18921	0.109635	6.56824e-21	1.51012e-19
170	HR	713.418	-3.18625	0.109861	1.03036e-100	2.78962e-98
171	PTPRU	588.047	-3.18429	0.11001	1.21414e-102	3.53066e-100
172	PARP10	461.57	-3.18412	0.110023	9.09123e-92	2.0107e-89
173	KIF12	92.9323	-3.18298	0.11011	6.82243e-31	2.61299e-29
174	FRMD4B	193.348	-3.17685	0.110579	1.40153e-53	1.18643e-51
175	SMPD1	173.429	-3.17196	0.110955	2.75525e-48	1.99381e-46
176	CASP12	11.7015	-3.17058	0.111061	1.77128e-07	1.27707e-06
177	THBD	121.742	-3.1679	0.111267	1.81854e-35	8.48634e-34
178	EPS8L3	10.0893	-3.16663	0.111365	4.89464e-07	3.30725e-06
179	RP11-692C24.1	6.71557	-3.16177	0.111741	3.90219e-06	2.32812e-05
180	FXYD6	87.7341	-3.15047	0.112619	9.53189e-29	3.27168e-27
181	C1S	6563.11	-3.14801	0.112812	0	0
182	IL4R	496.478	-3.13607	0.11375	1.65582e-96	4.19378e-94
183	OLFML3	703.646	-3.1339	0.113921	1.02368e-140	5.741e-138
184	RHOBTB2	122.855	-3.12653	0.114504	6.475e-37	3.21254e-35
185	NAPSB	39.5765	-3.12381	0.11472	2.88938e-15	4.57378e-14
186	LINC01559	15.0067	-3.11987	0.115034	6.24504e-08	4.80951e-07
187	GLIPR2	32.4413	-3.11212	0.115653	2.11752e-13	2.88015e-12
188	TNFSF15	453.251	-3.09603	0.11695	6.91532e-91	1.46745e-88
189	SLPI	337.337	-3.09204	0.117274	1.73851e-63	1.91577e-61
190	ST3GAL5	1137.59	-3.08926	0.117501	3.89324e-163	3.21766e-160
191	IFI27	3637.38	-3.08761	0.117635	0	0
192	RP1-60N8.1	32.1425	-3.08382	0.117944	4.06684e-12	4.94094e-11
193	C10orf55	12.547	-3.07911	0.11833	1.93242e-07	1.38434e-06
194	RP5-1021I20.2	29.881	-3.0706	0.119031	3.00074e-12	3.68706e-11
195	MAN1A1	217.837	-3.0629	0.119668	2.18474e-50	1.68585e-48
196	RP11-982M15.6	11.4524	-3.05943	0.119955	6.10896e-07	4.06996e-06
197	ELFN2	50.1803	-3.05882	0.120006	9.80521e-18	1.84618e-16
198	ZC3H12A	387.878	-3.05838	0.120043	1.57655e-70	2.046e-68
199	ALOX5	6.29731	-3.05797	0.120077	8.87805e-06	4.97367e-05
200	EEF1A1P40	8.17786	-3.05636	0.120211	4.08436e-06	2.4285e-05
201	SERPINA6	58.0212	-3.04307	0.121324	3.92627e-19	8.11241e-18
202	PRDM16	34.4104	-3.03957	0.121618	7.45291e-13	9.67215e-12
203	PKP3	164.009	-3.03539	0.121971	3.25757e-39	1.74288e-37
204	DSCAML1	126.575	-3.02758	0.122633	4.31997e-37	2.16384e-35
205	TMEM92	106.494	-3.0244	0.122903	9.82736e-33	4.07712e-31
206	MALL	486.943	-3.01714	0.123524	1.16538e-98	3.04999e-96
207	ACPP	7.7968	-3.01562	0.123654	5.56058e-06	3.22206e-05
208	IL11	127.806	-3.00965	0.124167	4.17583e-37	2.09834e-35
209	RFTN1	95.1958	-3.00756	0.124347	3.86146e-29	1.35349e-27
210	CTA-363E6.3	9.10893	-3.00654	0.124435	2.97856e-06	1.80414e-05
211	TNS1	61.2542	-3.00546	0.124528	3.66634e-19	7.58532e-18
212	GALNT18	225.063	-3.00077	0.124933	1.56911e-48	1.14073e-46
213	CHST15	496.586	-2.99699	0.125261	1.6178e-102	4.61895e-100
214	SULT1C2P1	7.26989	-2.98842	0.126007	7.13694e-06	4.05835e-05
215	GAS6-AS1	81.2856	-2.98252	0.126523	4.06924e-25	1.18442e-23
216	SERPING1	38.2205	-2.98073	0.126681	3.4021e-14	4.93517e-13
217	AC114812.10	11.7726	-2.97616	0.127083	6.11606e-07	4.07383e-06
218	DCC	17.959	-2.97337	0.127329	1.5089e-08	1.25466e-07
219	LINC01146	8.99388	-2.97314	0.127349	4.12303e-06	2.4501e-05
220	PDE8B	322.104	-2.97127	0.127514	5.16241e-73	7.17393e-71
221	BDKRB2	174.398	-2.96824	0.127782	5.38128e-13	7.08614e-12
222	ALPK2	1378.41	-2.9624	0.128301	3.21766e-171	2.97217e-168
223	STRA6	361.31	-2.96125	0.128403	3.55117e-69	4.47904e-67
224	HK2	145.148	-2.96029	0.128488	2.75092e-11	3.08665e-10
225	XAF1	2070.98	-2.95671	0.128808	8.91636e-169	8.00077e-166
226	GRIP2	163.955	-2.95582	0.128887	4.05921e-37	2.04629e-35
227	PC	120.986	-2.95233	0.129199	9.44824e-32	3.78002e-30
228	CRAT37	27.7037	-2.95111	0.129308	5.76898e-10	5.66366e-09
229	CTD-2576D5.4	5.61144	-2.95106	0.129313	1.94855e-05	0.000103197
230	TOX3	103.99	-2.94735	0.129646	5.84194e-31	2.24568e-29
231	CA9	282.9	-2.94654	0.129718	3.09513e-16	5.24584e-15
232	SPTSSB	15.9899	-2.92729	0.131461	5.6464e-08	4.38179e-07
233	ATP8B5P	114.761	-2.92723	0.131467	4.89973e-33	2.06552e-31
234	ITGB2	62.1386	-2.92338	0.131818	4.89794e-19	1.00342e-17
235	ASB13	92.0991	-2.92294	0.131858	8.66732e-26	2.61736e-24
236	GGT4P	8.72029	-2.92129	0.132009	6.38316e-06	3.65619e-05
237	KCCAT211	16.0968	-2.91836	0.132278	7.17267e-08	5.47557e-07
238	CTD-2192J16.11	8.65671	-2.91442	0.132639	6.05298e-06	3.47913e-05
239	LYPD1	204.043	-2.91427	0.132653	2.19866e-49	1.648e-47
240	BMPER	142.348	-2.90583	0.133431	2.12766e-34	9.46479e-33
241	ABCC6	45.5936	-2.905	0.133508	4.54024e-16	7.60079e-15
242	HRASLS2	96.8041	-2.89722	0.13423	6.96717e-29	2.40981e-27
243	SSTR5-AS1	6.85679	-2.89696	0.134254	1.54587e-05	8.33757e-05
244	PRLR	12.9269	-2.89329	0.134597	6.16101e-07	4.10029e-06
245	RP11-404P21.5	15.8087	-2.8896	0.134941	2.94236e-07	2.05579e-06
246	LINC01503	18.1849	-2.88932	0.134967	2.45944e-08	1.99384e-07
247	SH2B3	336.055	-2.88741	0.135146	5.51103e-67	6.70851e-65
248	SGPP2	18.1839	-2.88646	0.135235	1.53442e-08	1.27453e-07
249	NAV1	359.131	-2.88418	0.135449	2.00666e-59	1.98805e-57
250	TMEM140	387.968	-2.87917	0.13592	4.73441e-82	8.12508e-80
251	CHL1	942.415	-2.87455	0.136356	7.83947e-107	2.51231e-104
252	NCKAP5	535.022	-2.87407	0.136402	4.45647e-91	9.52109e-89
253	UGT1A5	9.59308	-2.86897	0.136885	4.76986e-06	2.79534e-05
254	SLC15A3	81.8677	-2.86893	0.136888	1.79302e-23	4.79248e-22
255	UGT2B15	14.9574	-2.85649	0.138073	1.56039e-07	1.13413e-06
256	FXYD2	724.653	-2.85605	0.138116	1.21859e-94	2.96674e-92
257	PRR26	28.6313	-2.85451	0.138263	8.91651e-11	9.45734e-10
258	RAB20	14.9412	-2.85386	0.138326	2.3585e-07	1.66601e-06
259	ACOX2	36.4536	-2.84374	0.139299	1.13212e-12	1.4477e-11
260	MIR7-3HG	27.543	-2.84358	0.139314	7.83556e-11	8.35314e-10
261	RP11-255B23.1	9.59689	-2.84002	0.139659	6.48489e-06	3.71041e-05
262	CTSS	2364.8	-2.83769	0.139885	1.19239e-144	7.0657e-142
263	CTA-481E9.2	13.7388	-2.83485	0.14016	6.5311e-07	4.33465e-06
264	LINGO1	127.326	-2.83383	0.14026	1.76657e-31	6.96997e-30
265	ALDH1A2	109.752	-2.83375	0.140267	7.27473e-30	2.63215e-28
266	SERPINB9	684.087	-2.83348	0.140293	2.48607e-112	8.87244e-110
267	SEPT4	43.77	-2.83304	0.140336	1.92338e-14	2.85202e-13
268	ADAMTS10	613.082	-2.8328	0.14036	7.98361e-102	2.19941e-99
269	ZDHHC8P1	182.019	-2.82889	0.14074	9.04046e-43	5.44961e-41
270	KIF26A	34.2103	-2.828	0.140828	2.33083e-12	2.90095e-11
271	THEMIS2	374.655	-2.82619	0.141004	4.04086e-71	5.30993e-69
272	CPLX2	13496.4	-2.8228	0.141336	1.50451e-114	5.62507e-112
273	OR52N4	48.279	-2.81042	0.142554	3.61432e-15	5.69264e-14
274	IL33	32.9134	-2.80596	0.142995	2.21715e-11	2.50565e-10
275	IGFBP5	16.4001	-2.80328	0.143261	1.56382e-07	1.13635e-06
276	BIRC7	43.876	-2.80303	0.143286	2.4062e-13	3.26291e-12
277	RP11-503C24.6	54.1483	-2.80277	0.143312	2.88512e-16	4.8952e-15
278	AC092168.2	55.4333	-2.79926	0.143661	1.28191e-15	2.0731e-14
279	THRB	396.435	-2.79508	0.144077	7.04412e-76	1.03863e-73
280	SUSD4	139.26	-2.79425	0.144161	8.99949e-33	3.74851e-31
281	PIH1D3	18.6321	-2.7894	0.144647	3.83171e-08	3.03044e-07
282	ISM1	80.5147	-2.78814	0.144772	8.69883e-22	2.12273e-20
283	DMBX1	73.5212	-2.77901	0.145692	1.39264e-20	3.13529e-19
284	CACNG6	792.876	-2.77171	0.14643	1.30654e-91	2.82988e-89
285	FGG	546.669	-2.77153	0.146449	2.92653e-71	3.8618e-69
286	PDLIM5	10070.8	-2.76587	0.147024	7.71134e-198	1.15325e-194
287	PRNCR1	28.9671	-2.76283	0.147335	2.69162e-10	2.72863e-09
288	MAL2	11.8799	-2.74542	0.149124	2.69506e-06	1.64192e-05
289	FSTL4	203.773	-2.74483	0.149184	3.20075e-42	1.88953e-40
290	SLC7A5	2572.27	-2.74219	0.149458	2.31118e-116	9.0731e-114
291	HNMT	18.3167	-2.74017	0.149667	6.00439e-08	4.63554e-07
292	FGA	1359.66	-2.73865	0.149825	4.31681e-109	1.50637e-106
293	SRC	4288.35	-2.73858	0.149832	6.06686e-126	2.64633e-123
294	ANXA8L1	315.795	-2.73608	0.150092	1.55904e-63	1.72406e-61
295	DOPEY1	456.672	-2.73258	0.150457	6.05893e-66	7.20784e-64
296	STC1	779.868	-2.73149	0.15057	8.53988e-94	1.98669e-91
297	RP11-432J24.3	50.2063	-2.73096	0.150626	1.28985e-15	2.08487e-14
298	EFNA1	287.541	-2.72774	0.150962	4.82224e-54	4.14924e-52
299	CDCP1	380.198	-2.72675	0.151066	1.20159e-73	1.70757e-71
300	PLXNC1	390.472	-2.72639	0.151104	1.20225e-65	1.41416e-63
301	RP1-60O19.1	1035.45	-2.72524	0.151224	1.48768e-124	6.3138e-122
302	GCNT3	1347.37	-2.7241	0.151344	5.05119e-162	3.96594e-159
303	ARHGEF40	399.303	-2.72075	0.151695	9.92553e-66	1.17188e-63
304	KB-1471A8.1	15.6704	-2.71699	0.152091	5.32057e-07	3.57276e-06
305	SLC7A2	3649.05	-2.71568	0.15223	6.10972e-153	4.46237e-150
306	TOR1B	1746.54	-2.71446	0.152359	3.05952e-125	1.31626e-122
307	GJB1	25.1732	-2.7134	0.15247	3.11154e-09	2.82186e-08
308	CDKN1C	94.8206	-2.70636	0.153216	1.26103e-23	3.39074e-22
309	SAMD11	631.992	-2.704	0.153467	1.74082e-73	2.45167e-71
310	SLFN5	2320.83	-2.7028	0.153595	4.4725e-126	1.97835e-123
311	RP11-4B16.1	22.9814	-2.70046	0.153844	7.93217e-09	6.82701e-08
312	IRAK2	879.362	-2.69778	0.15413	3.46734e-114	1.28112e-111
313	KCNK1	288.908	-2.69735	0.154176	7.45929e-58	7.16411e-56
314	THRB-IT1	19.9145	-2.69526	0.154399	7.43026e-08	5.65434e-07
315	HNF1A	243.362	-2.69451	0.15448	4.12981e-48	2.95446e-46
316	GHSR	13.0254	-2.69418	0.154515	2.66958e-06	1.62703e-05
317	MT2A	7149.62	-2.69348	0.154591	1.96776e-116	7.82271e-114
318	HID1	53.1005	-2.69338	0.154601	1.24376e-15	2.01245e-14
319	PLPP1	424.901	-2.69079	0.154878	7.28356e-58	7.0168e-56
320	ZNF275	125.609	-2.69053	0.154907	7.72231e-31	2.93972e-29
321	MIR3189	13.5168	-2.68643	0.155348	1.37177e-06	8.72629e-06
322	LUCAT1	271.476	-2.67883	0.156168	4.70324e-50	3.57651e-48
323	AMBP	79.9073	-2.6773	0.156334	6.57203e-20	1.42248e-18
324	GPT2	232.505	-2.66753	0.157396	7.11972e-39	3.78345e-37
325	HHIP	81.7727	-2.6669	0.157464	9.13411e-23	2.35329e-21
326	AZIN2	128.963	-2.66524	0.157646	3.349e-30	1.23594e-28
327	DOK4	1777.18	-2.66418	0.157762	6.46329e-119	2.63618e-116
328	BAAT	2272.3	-2.66413	0.157767	1.38927e-191	1.67813e-188
329	UGT1A1	83.7526	-2.66075	0.158137	6.71296e-23	1.74094e-21
330	PTPRE	18.5882	-2.65909	0.158319	3.16889e-07	2.20084e-06
331	SNTB1	256.036	-2.65797	0.158442	2.09106e-47	1.45937e-45
332	CTD-2358C21.3	4.75302	-2.651	0.15921	0.00015049	0.000682847
333	ANKRD22	28.5605	-2.65076	0.159236	1.16282e-09	1.10665e-08
334	TRIB3	473.574	-2.64602	0.159761	8.99809e-86	1.69218e-83
335	SHH	181.732	-2.64512	0.15986	2.05333e-39	1.10802e-37
336	ODF3B	55.4498	-2.64426	0.159956	1.20692e-15	1.95788e-14
337	GPCPD1	4646.26	-2.6408	0.160339	1.48953e-195	1.94918e-192
338	AC011196.3	18.2406	-2.63929	0.160507	1.50465e-07	1.09819e-06
339	RP4-569M23.2	11.7502	-2.63804	0.160646	4.54772e-06	2.67514e-05
340	SHC2	25.1483	-2.63756	0.1607	1.09881e-08	9.28171e-08
341	RAET1E	20.2994	-2.63145	0.161382	7.27366e-08	5.54872e-07
342	GPR141	4.67287	-2.63016	0.161527	0.000170339	0.000764677
343	CHKB	48.2204	-2.62953	0.161597	8.63862e-15	1.31957e-13
344	FMN1	483.924	-2.62927	0.161626	1.26194e-77	1.95234e-75
345	AKR1C1	4959.49	-2.62738	0.161837	2.29188e-145	1.41135e-142
346	EDN2	20.1174	-2.62698	0.161882	6.70249e-08	5.14164e-07
347	KIAA1644	40.8269	-2.62316	0.162312	6.57028e-13	8.56563e-12
348	KB-1615E4.2	11.7385	-2.62292	0.162339	5.83318e-06	3.36511e-05
349	RASSF10	160.511	-2.61929	0.162748	4.79007e-29	1.66782e-27
350	RASA3	286.387	-2.61108	0.163677	3.67091e-57	3.45176e-55
351	ADARB1	184.204	-2.60488	0.164381	7.15003e-42	4.16612e-40
352	RPL23AP8	11.7058	-2.6025	0.164653	6.10492e-06	3.50706e-05
353	IL15RA	139.813	-2.59712	0.165269	5.30463e-29	1.84289e-27
354	STS	1268.92	-2.59523	0.165484	1.71355e-97	4.44759e-95
355	TOMM20P3	6.91264	-2.59487	0.165525	8.20797e-05	0.000389454
356	NPY4R	28.0818	-2.59365	0.165666	4.85631e-09	4.29384e-08
357	GFOD1	337.123	-2.59125	0.165942	2.86106e-51	2.26334e-49
358	CCL20	108.689	-2.58911	0.166188	2.61786e-26	8.06836e-25
359	RP11-817O13.8	46.1591	-2.57998	0.167243	5.96734e-14	8.50319e-13
360	AC009133.12	322.97	-2.57844	0.167422	6.53434e-62	7.00401e-60
361	LIMA1	269.148	-2.57709	0.167578	1.12054e-51	8.97743e-50
362	CDC42EP1	123.687	-2.57188	0.168185	5.71998e-30	2.07919e-28
363	SLC25A29	174.99	-2.56947	0.168466	9.97119e-39	5.27197e-37
364	SLC2A6	85.262	-2.5693	0.168486	3.89196e-20	8.58801e-19
365	ACY3	22.0842	-2.56841	0.16859	7.67509e-08	5.82513e-07
366	ETS2	2811.74	-2.56562	0.168916	3.71438e-132	1.88151e-129
367	PARP3	349.642	-2.56551	0.168929	5.77661e-63	6.32127e-61
368	FOXA3	65.4614	-2.56351	0.169164	2.78082e-17	5.06581e-16
369	AC007317.1	10.4968	-2.55492	0.170174	1.9497e-05	0.000103224
370	RP11-401P9.7	23.9364	-2.55334	0.17036	8.88497e-09	7.5909e-08
371	TSC22D3	107.917	-2.55011	0.170742	1.24516e-26	3.90274e-25
372	ANXA8	27.8091	-2.5475	0.171051	4.4247e-09	3.93058e-08
373	ALX4	14.1045	-2.54628	0.171196	4.41691e-06	2.60453e-05
374	AP000711.1	31.5564	-2.54606	0.171222	4.51525e-10	4.47478e-09
375	HLA-B	2044.63	-2.53446	0.172604	2.13383e-97	5.49304e-95
376	UGT1A4	8.23672	-2.53118	0.172997	7.65777e-05	0.000365168
377	GACAT2	23.6846	-2.52868	0.173297	1.81674e-08	1.49519e-07
378	COL13A1	17.8979	-2.52768	0.173417	4.85357e-07	3.28374e-06
379	H1F0	1795.07	-2.52602	0.173617	3.47582e-115	1.33124e-112
380	MIR194-2HG	86.0235	-2.52248	0.174043	4.83874e-19	9.92591e-18
381	TYMP	85.824	-2.51743	0.174654	3.93118e-19	8.11719e-18
382	KIAA0895L	190.777	-2.51646	0.174771	2.35996e-39	1.2713e-37
383	SYNC	144.348	-2.5144	0.175021	3.12628e-29	1.10072e-27
384	RP11-470M17.2	7.02211	-2.51342	0.17514	0.000159862	0.000721046
385	PLVAP	59.2643	-2.5129	0.175203	1.35713e-14	2.04129e-13
386	RP11-524D16__A.3	4.10526	-2.51281	0.175214	0.000340248	0.00143299
387	FLJ16779	63.7957	-2.5075	0.17586	6.82699e-17	1.21409e-15
388	RP11-445P17.3	7.47405	-2.50721	0.175896	0.000103278	0.000481813
389	GLRX	2076.22	-2.50303	0.176406	6.9838e-115	2.64257e-112
390	LGALS3BP	7703.66	-2.50213	0.176515	9.41746e-117	3.79186e-114
391	IGFL4	47.9446	-2.50153	0.176589	1.71056e-12	2.15059e-11
392	LRRC75B	44.7966	-2.50017	0.176756	1.25738e-12	1.60005e-11
393	RNF43	1451.27	-2.49998	0.176779	5.57145e-130	2.69196e-127
394	UGT2A3	19.1197	-2.49787	0.177037	2.15327e-06	1.33074e-05
395	FZD5	621.708	-2.49644	0.177214	4.21897e-82	7.28027e-80
396	KIAA1217	886.945	-2.49541	0.17734	4.93629e-104	1.51989e-101
397	FGFR3	125.159	-2.49513	0.177375	4.77022e-26	1.45592e-24
398	NRG1-IT1	14.4622	-2.49305	0.17763	9.07727e-06	5.08074e-05
399	RP11-184M15.1	7.59664	-2.49301	0.177635	0.000133964	0.000613038
400	CLEC4E	13.2485	-2.49278	0.177663	6.52087e-06	3.73032e-05
401	ZHX2	110.533	-2.49181	0.177783	3.06595e-22	7.64807e-21
402	TJP3	157.81	-2.48832	0.178213	1.98937e-30	7.41141e-29
403	SMOX	1589.69	-2.48706	0.17837	1.31745e-99	3.47695e-97
404	SMOC1	239.028	-2.48053	0.179179	4.11769e-45	2.65544e-43
405	C1QTNF1	284.737	-2.47849	0.179433	2.36088e-45	1.53194e-43
406	MILR1	19.9961	-2.47402	0.179989	3.00118e-07	2.09316e-06
407	TSKU	2199.83	-2.47096	0.180371	1.15127e-135	6.12828e-133
408	SRPX2	43.803	-2.46546	0.18106	8.5879e-13	1.10674e-11
409	UBE2L6	2929.66	-2.46341	0.181318	1.4692e-175	1.44193e-172
410	SERPINE1	2284.16	-2.46211	0.181481	1.03347e-115	4.00707e-113
411	UGT1A2P	13.9775	-2.46195	0.181501	4.36147e-06	2.57827e-05
412	B3GNT3	110.663	-2.46191	0.181507	5.21403e-24	1.4289e-22
413	PLXNA2	489.062	-2.45967	0.181788	3.88464e-52	3.13628e-50
414	MORC4	2145.29	-2.45758	0.182051	1.23083e-152	8.78535e-150
415	MT1X	204.248	-2.4555	0.182314	4.09013e-30	1.50064e-28
416	MYO15B	315.121	-2.45334	0.182587	1.64216e-43	1.00338e-41
417	TNFSF14	159.26	-2.45129	0.182847	9.56391e-29	3.27551e-27
418	IL4I1	95.2659	-2.45051	0.182946	9.39725e-20	2.01042e-18
419	NEAT1	16589.5	-2.44779	0.183291	2.44253e-100	6.55641e-98
420	SLC16A4	5171.97	-2.44765	0.18331	2.10356e-103	6.29185e-101
421	RP11-368L12.1	7.22827	-2.44602	0.183516	0.000155454	0.000703382
422	RP11-379F4.7	6.49078	-2.44491	0.183657	0.000290889	0.00124261
423	TENM4	124.426	-2.44465	0.183691	3.26607e-28	1.10295e-26
424	SP140L	351.025	-2.43999	0.184285	1.71255e-51	1.36163e-49
425	PAX8	11.117	-2.43184	0.185328	3.79639e-05	0.000191471
426	DNAJC15	149.223	-2.43168	0.185349	7.44704e-29	2.56731e-27
427	CXCL2	545.681	-2.43116	0.185416	2.09818e-79	3.39668e-77
428	ADAMTS15	70.4981	-2.42528	0.186174	2.76379e-16	4.70458e-15
429	MLPH	1308.69	-2.42397	0.186343	1.02012e-103	3.11048e-101
430	GBP4	327.047	-2.4235	0.186403	2.49351e-46	1.68774e-44
431	LINC00993	8.39776	-2.42233	0.186554	0.000112956	0.000523149
432	AC114812.9	4.82283	-2.42124	0.186695	0.000439106	0.00181002
433	GPRIN2	242.029	-2.41576	0.187406	4.23947e-42	2.48869e-40
434	AIM2	4.74142	-2.40727	0.188512	0.000479764	0.00196117
435	AC005498.3	12.6282	-2.39932	0.189554	1.79475e-05	9.5665e-05
436	RAPH1	880.165	-2.39462	0.190172	6.48377e-88	1.297e-85
437	PITX2	37.6136	-2.39202	0.190515	1.13744e-10	1.19473e-09
438	CDKN1A	884.811	-2.39057	0.190706	1.39336e-80	2.30315e-78
439	HLA-F	956.243	-2.39046	0.190722	2.35521e-79	3.79321e-77
440	EPB41L1	1560.22	-2.38961	0.190834	2.79595e-92	6.22763e-90
441	CES5AP1	62.7044	-2.38859	0.190968	5.78416e-16	9.61658e-15
442	IKBKE	187.996	-2.38846	0.190987	7.1157e-37	3.52485e-35
443	ACSL1	619.869	-2.38741	0.191126	2.02669e-82	3.53613e-80
444	KRT15	45.1413	-2.38603	0.191309	1.32229e-11	1.5307e-10
445	ATP1B2	49.7131	-2.38558	0.191368	8.18295e-13	1.05672e-11
446	AC027612.4	5.82042	-2.37877	0.192273	0.000421584	0.00174513
447	GIMAP2	85.4249	-2.37561	0.192695	1.80802e-18	3.59612e-17
448	GGT8P	3.67334	-2.37311	0.193029	0.000737889	0.00288487
449	GLUL	141.68	-2.37132	0.193269	2.88946e-27	9.37461e-26
450	GATS	765.834	-2.37107	0.193302	8.49024e-81	1.41082e-78
451	SHANK2	693.134	-2.36951	0.193512	1.37062e-87	2.70728e-85
452	TRIL	6.84776	-2.36949	0.193514	0.000303944	0.0012938
453	TNFRSF1A	2554.44	-2.36555	0.194043	1.34142e-151	9.36192e-149
454	ZNF296	19.6465	-2.36267	0.194432	5.89534e-07	3.93683e-06
455	ZBTB38	3843.46	-2.36234	0.194475	5.08624e-106	1.59739e-103
456	ARHGAP26-IT1	25.6028	-2.35908	0.194915	3.93323e-08	3.1076e-07
457	DIXDC1	476.568	-2.35889	0.194941	5.39346e-57	5.05632e-55
458	COL5A1	314.026	-2.35296	0.195744	1.74606e-41	1.0025e-39
459	AKR1C2	18701.8	-2.34826	0.196383	3.3315e-128	1.4947e-125
460	PEX11A	234.737	-2.34546	0.196765	3.37896e-34	1.48627e-32
461	MIR320A	9.90362	-2.34295	0.197107	9.27916e-05	0.000436652
462	SLC51B	78.7563	-2.34084	0.197395	3.32973e-15	5.25231e-14
463	SERPINB1	1448.43	-2.33999	0.197511	9.24125e-114	3.37478e-111
464	RGS16	75.1812	-2.33925	0.197613	9.63094e-18	1.81445e-16
465	MBP	1456.18	-2.33824	0.197751	3.50705e-108	1.17173e-105
466	TGFA	262.599	-2.33534	0.198149	1.46139e-45	9.62187e-44
467	RAET1G	33.6574	-2.3349	0.198209	4.42544e-09	3.93058e-08
468	MUC13	498.291	-2.33376	0.198366	6.89445e-60	6.96229e-58
469	CYP4F11	73.3198	-2.33343	0.198412	6.62337e-17	1.17855e-15
470	BTC	447.496	-2.33303	0.198466	2.17542e-58	2.13504e-56
471	ZNF469	29.8321	-2.33228	0.19857	8.68183e-09	7.43269e-08
472	UGT2B7	13.9147	-2.33115	0.198726	1.33472e-05	7.2674e-05
473	GDA	42.4326	-2.32975	0.198918	5.83682e-11	6.30636e-10
474	HEXDC	148.851	-2.32555	0.199498	2.75554e-27	8.94937e-26
475	BDKRB1	10.9869	-2.32503	0.19957	5.70614e-05	0.000278704
476	CHKB-CPT1B	33.7287	-2.32346	0.199787	4.22079e-08	3.32125e-07
477	RIMKLB	3065.72	-2.32258	0.199909	2.81013e-149	1.87776e-146
478	NOTCH1	400.455	-2.32131	0.200086	2.79833e-35	1.29242e-33
479	RP11-678G15.1	51.9007	-2.31864	0.200456	9.28219e-12	1.091e-10
480	FOXJ1	16.0816	-2.31832	0.200501	4.91554e-06	2.87214e-05
481	FAM167A	37.7253	-2.31765	0.200594	3.74796e-10	3.74391e-09
482	UGT1A7	215.102	-2.31599	0.200825	8.5974e-30	3.10356e-28
483	MROH2A	80.6434	-2.30969	0.201704	1.96282e-18	3.88678e-17
484	SLC35F6	936.916	-2.30907	0.20179	4.66775e-66	5.59524e-64
485	SYNPO	181.962	-2.30835	0.201891	4.32308e-31	1.67412e-29
486	GLP2R	121.411	-2.30664	0.20213	6.02734e-22	1.48234e-20
487	SLCO4A1	190.037	-2.30207	0.202772	2.32439e-30	8.63902e-29
488	MFSD2A	62.767	-2.30178	0.202813	3.32659e-14	4.82786e-13
489	HS6ST1	194.583	-2.30127	0.202884	2.30852e-32	9.42799e-31
490	MMP7	1247.93	-2.29984	0.203086	5.06637e-79	8.11808e-77
491	ITGA2	4731.93	-2.29966	0.20311	3.47484e-142	1.9842e-139
492	RP11-294J22.6	71.5086	-2.29888	0.203221	3.19775e-16	5.41394e-15
493	FRMD5	95.8288	-2.29631	0.203584	6.36322e-19	1.29937e-17
494	ROR1	396.842	-2.2948	0.203796	4.8595e-60	4.93908e-58
495	C4orf32	98.2634	-2.29465	0.203818	5.03203e-20	1.1013e-18
496	LINC01547	41.5795	-2.29452	0.203836	2.94528e-11	3.2918e-10
497	HGD	310.606	-2.29236	0.204141	3.24294e-33	1.37632e-31
498	MIR92B	30.1018	-2.29072	0.204373	2.65621e-08	2.14449e-07
499	TTC7A	546.601	-2.2883	0.204716	1.53336e-50	1.18905e-48
500	RP1-68D18.2	36.7627	-2.28807	0.204749	8.60069e-09	7.37209e-08
501	LINC01137	92.1798	-2.28779	0.204788	1.24721e-18	2.5125e-17
502	CYP4F35P	17.7536	-2.28779	0.204789	5.4218e-06	3.14512e-05
503	MAFK	875.195	-2.28678	0.204932	1.06364e-62	1.15587e-60
504	RP11-150O12.3	18.3581	-2.28384	0.20535	1.74311e-06	1.08987e-05
505	IFI16	2258.28	-2.28095	0.205762	1.28248e-107	4.19559e-105
506	AC006262.6	22.3372	-2.27949	0.20597	4.86591e-07	3.28925e-06
507	NME8	4.39665	-2.27564	0.206521	0.00103994	0.00393926
508	WWC1	2343.36	-2.27391	0.206769	1.42868e-105	4.44249e-103
509	ARID5A	23.257	-2.27335	0.20685	1.94161e-07	1.39061e-06
510	RP11-4O1.2	84.1211	-2.27333	0.206852	1.43735e-18	2.87707e-17
511	AC099535.4	12.5655	-2.27228	0.207002	0.000104973	0.000488993
512	MT1F	65.3984	-2.27074	0.207224	1.17118e-13	1.62897e-12
513	PLPP3	354.548	-2.26963	0.207383	2.94165e-51	2.32124e-49
514	C10orf90	8.38646	-2.26883	0.207498	0.000311277	0.00132179
515	SLC35F3	38.714	-2.26449	0.208123	4.05798e-10	4.04074e-09
516	TMEM184A	131.918	-2.26443	0.208131	3.96417e-19	8.17994e-18
517	SLC46A3	86.8007	-2.26417	0.20817	2.64424e-18	5.20333e-17
518	RP11-64D22.1	9.81661	-2.26203	0.208478	0.000217921	0.000955471
519	CCL2	236.057	-2.25834	0.209012	4.74813e-37	2.37074e-35
520	RP5-884M6.1	126.054	-2.2578	0.209091	2.91703e-24	8.0858e-23
521	THEM6	122.688	-2.2572	0.209177	1.88066e-21	4.51559e-20
522	MOB3B	73.0155	-2.25476	0.209532	9.17455e-17	1.61874e-15
523	RET	298.084	-2.25261	0.209844	1.7708e-38	9.29998e-37
524	CDH1	2418.29	-2.25054	0.210145	8.65873e-68	1.07061e-65
525	GPRC5B	292.961	-2.24455	0.21102	1.47904e-39	8.02256e-38
526	ASPHD2	28.917	-2.24411	0.211085	2.56885e-08	2.07931e-07
527	ETV7	51.0464	-2.24346	0.21118	2.22949e-12	2.78075e-11
528	P4HA3	144.719	-2.24332	0.2112	7.00619e-25	2.01641e-23
529	NUP50-AS1	270.206	-2.24325	0.21121	1.74383e-41	1.0025e-39
530	RHBDF2	524.525	-2.2432	0.211217	1.3101e-49	9.84331e-48
531	GUCY2EP	135.498	-2.24017	0.211661	7.2406e-27	2.30393e-25
532	CISH	25.8853	-2.23865	0.211885	3.20632e-07	2.22389e-06
533	MFSD12	598.557	-2.23843	0.211917	3.81037e-52	3.08424e-50
534	TNFRSF21	1403.69	-2.23778	0.212012	1.13786e-90	2.38237e-88
535	GLI3	19.462	-2.23535	0.21237	3.6035e-06	2.161e-05
536	RHOV	400.368	-2.23533	0.212373	1.17102e-48	8.59278e-47
537	ANK3	440.606	-2.22677	0.213637	2.32287e-51	1.84222e-49
538	RASSF7	136.513	-2.22668	0.21365	1.02005e-24	2.89917e-23
539	DGKD	1459.69	-2.22467	0.213948	2.1217e-92	4.75957e-90
540	RFTN2	17.8521	-2.22337	0.21414	3.77856e-06	2.25908e-05
541	RP4-569M23.5	4.17507	-2.22292	0.214208	0.00137896	0.00505045
542	SLCO3A1	257.722	-2.22278	0.214229	4.00564e-40	2.21871e-38
543	LY6E	3825.09	-2.21808	0.214927	1.50483e-95	3.72132e-93
544	NPAS2	536.188	-2.21339	0.215627	2.1288e-66	2.56157e-64
545	RP11-78A19.4	11.9066	-2.21004	0.216128	0.000136384	0.00062275
546	PDLIM1	738.904	-2.20937	0.216228	6.44618e-71	8.40036e-69
547	RNU7-124P	16.4568	-2.20804	0.216428	8.43274e-06	4.73772e-05
548	MAFB	55.5289	-2.2067	0.21663	1.81699e-12	2.28075e-11
549	C15orf48	60.7978	-2.20624	0.216699	1.91769e-13	2.61857e-12
550	NOS1	13.0352	-2.20583	0.21676	0.000112862	0.000522792
551	TAPBPL	122.671	-2.20562	0.216792	1.5712e-23	4.21033e-22
552	ZFP36	550.675	-2.20552	0.216807	1.52814e-60	1.57871e-58
553	KLHDC8B	27.9814	-2.20383	0.21706	5.1704e-08	4.03132e-07
554	RP11-109E24.2	6.23437	-2.20283	0.217212	0.000855708	0.00329706
555	NINJ1	217.46	-2.2025	0.21726	7.5227e-36	3.59245e-34
556	RP11-525A16.4	53.0315	-2.2013	0.217442	1.52589e-11	1.75475e-10
557	ADCY5	81.189	-2.2012	0.217456	6.37738e-17	1.13542e-15
558	HERC6	1760.88	-2.20008	0.217625	8.52848e-95	2.09254e-92
559	LINC00963	532.102	-2.19781	0.217968	2.66511e-69	3.38869e-67
560	RP1-63G5.7	8.03595	-2.19733	0.21804	0.000484505	0.00197872
561	UGT1A9	723.392	-2.19653	0.218162	1.68882e-55	1.53292e-53
562	LPIN2	561.014	-2.19516	0.218369	7.32478e-62	7.82456e-60
563	SBNO2	419.711	-2.18964	0.219206	2.24892e-49	1.68166e-47
564	SQRDL	1439.82	-2.18935	0.21925	5.10618e-84	9.26963e-82
565	LBH	969.938	-2.18899	0.219304	3.41823e-89	6.92599e-87
566	APOH	761.841	-2.18849	0.219381	3.60738e-75	5.26945e-73
567	CRB3	27.7449	-2.18655	0.219676	3.42327e-07	2.36652e-06
568	RP11-801F7.1	17.5806	-2.18512	0.219894	2.55673e-05	0.000132656
569	AC005336.4	15.0369	-2.18171	0.220414	2.8258e-05	0.000145487
570	C14orf105	421.854	-2.1813	0.220477	8.0168e-58	7.67609e-56
571	UBE2QL1	19.3624	-2.18126	0.220483	3.5591e-06	2.13641e-05
572	SLC22A23	633.034	-2.17826	0.220942	1.72402e-71	2.30403e-69
573	SLC17A3	109.583	-2.17733	0.221084	3.97668e-21	9.34817e-20
574	WISP2	8.96005	-2.1772	0.221104	0.000499986	0.00203296
575	ANXA4	21060.3	-2.17608	0.221277	1.94542e-93	4.4597e-91
576	TSPAN15	443.797	-2.17476	0.221479	8.71137e-48	6.14807e-46
577	TRABD2B	11.9311	-2.17233	0.221853	0.000251306	0.00108668
578	RP11-120K19.3	37.7412	-2.17061	0.222116	6.57196e-09	5.70951e-08
579	CTD-2529P6.4	27.1226	-2.17034	0.222158	1.72146e-07	1.242e-06
580	RP4-733B9.1	3.27517	-2.16881	0.222395	0.00205888	0.0072344
581	ST6GAL1	469.197	-2.16642	0.222763	1.20684e-46	8.27555e-45
582	RP3-405J10.3	5.0001	-2.16556	0.222896	0.00152145	0.00552081
583	VASN	171.856	-2.16467	0.223033	1.16091e-27	3.84594e-26
584	ITPRIP	362.823	-2.16455	0.223052	3.47861e-53	2.89786e-51
585	SPINK1	5.44841	-2.16391	0.22315	0.00146641	0.00534765
586	RP5-1028K7.2	167.473	-2.16283	0.223317	1.16326e-28	3.971e-27
587	RP11-99A1.2	19.9017	-2.16256	0.22336	5.62686e-06	3.25746e-05
588	RP11-609D21.3	41.296	-2.16171	0.223491	3.805e-09	3.41623e-08
589	PIK3C2B	401.013	-2.16153	0.223519	6.4008e-50	4.84394e-48
590	SLC4A4	908.003	-2.16028	0.223713	6.13163e-77	9.39366e-75
591	ABCC1	5821.33	-2.15977	0.223792	9.34627e-93	2.11172e-90
592	CTD-3220F14.3	14.3879	-2.15921	0.223879	4.26308e-05	0.000213093
593	PCAT1	17.8652	-2.15533	0.224481	6.82974e-06	3.89636e-05
594	RNU6-26P	32.0916	-2.15412	0.22467	1.88254e-08	1.54651e-07
595	MFNG	23.6409	-2.15241	0.224936	5.75367e-06	3.32352e-05
596	EPHB2	240.714	-2.14886	0.22549	5.66249e-32	2.28581e-30
597	CTD-3064M3.4	3.05187	-2.14719	0.225751	0.00228214	0.00792665
598	RP11-728F11.4	8.86935	-2.14498	0.226098	0.000380118	0.00158602
599	RP11-674N23.4	29.0159	-2.14451	0.226171	6.04634e-08	4.66449e-07
600	CLDN23	110.419	-2.14358	0.226317	7.4386e-20	1.60561e-18
601	LPCAT1	1526.77	-2.1427	0.226455	1.8639e-86	3.56938e-84
602	MBD4	624.099	-2.14078	0.226756	5.06961e-66	6.05385e-64
603	RNF19B	961.497	-2.13872	0.227082	8.57874e-84	1.53082e-81
604	ADAMTS16	64.0951	-2.1383	0.227147	2.32046e-13	3.1521e-12
605	C14orf132	173.39	-2.13793	0.227206	5.03503e-28	1.68762e-26
606	SLC40A1	210.418	-2.13193	0.228152	5.99802e-30	2.17522e-28
607	PLIN2	1844.2	-2.13141	0.228234	2.77611e-74	3.98112e-72
608	IL6	9.50107	-2.1298	0.22849	0.000460383	0.00188886
609	SMIM2-AS1	29.6901	-2.12934	0.228562	1.51212e-07	1.10236e-06
610	ORMDL3	240.151	-2.12727	0.228891	8.5608e-35	3.84087e-33
611	RP11-560F18.1	10.6526	-2.1266	0.228997	0.000266848	0.00114819
612	FGB	2061.95	-2.1261	0.229076	3.46769e-113	1.2518e-110
613	ECE1	1952.5	-2.1245	0.229331	8.04448e-73	1.10809e-70
614	CCDC69	24.7146	-2.12398	0.229413	3.18977e-06	1.92576e-05
615	MST1R	66.9401	-2.12231	0.229679	1.13129e-13	1.57594e-12
616	ABCC3	8091.98	-2.12174	0.22977	1.74293e-85	3.25824e-83
617	TEX261	384.592	-2.12171	0.229774	2.22483e-46	1.50914e-44
618	RP1-138B7.7	4.0017	-2.1213	0.22984	0.00239641	0.00828051
619	KIRREL3	20.9901	-2.12122	0.229852	2.45198e-06	1.50345e-05
620	MGC32805	8.23356	-2.11996	0.230054	0.000731484	0.00286339
621	LAP3	10565	-2.11865	0.230263	1.12718e-90	2.37585e-88
622	APOL6	5810.69	-2.1163	0.230638	4.18602e-94	9.88468e-92
623	CACNG4	20.7798	-2.11602	0.230683	1.22395e-05	6.71546e-05
624	ABTB2	288.651	-2.11592	0.230699	7.35951e-42	4.28023e-40
625	EBI3	4.91893	-2.11571	0.230733	0.00201518	0.00709199
626	GLIPR1	314.695	-2.11463	0.230904	7.78576e-43	4.7023e-41
627	DOCK9	953.629	-2.11422	0.23097	3.12203e-52	2.54017e-50
628	COL7A1	1345.98	-2.1135	0.231086	2.29893e-75	3.37385e-73
629	CEBPB	370.994	-2.10975	0.231687	3.16413e-45	2.0447e-43
630	RP11-354E23.4	30.7755	-2.10844	0.231898	2.51279e-06	1.53803e-05
631	EPS8L2	319.134	-2.10839	0.231905	3.74341e-37	1.89012e-35
632	FN1	37248.9	-2.10493	0.232462	1.87187e-71	2.49101e-69
633	RP11-132F7.2	10.4009	-2.10473	0.232495	0.000360377	0.00151042
634	FGFRL1	243.266	-2.1047	0.232499	4.61801e-31	1.78393e-29
635	RP11-70J12.1	106.959	-2.10358	0.23268	6.95837e-15	1.07388e-13
636	STON2	99.5563	-2.10235	0.232879	1.40071e-16	2.44936e-15
637	SPSB1	357.808	-2.102	0.232935	4.57467e-40	2.52499e-38
638	GPRC5C	336.105	-2.10165	0.232991	6.99405e-43	4.23228e-41
639	CFI	175.56	-2.10078	0.233133	8.88233e-25	2.53599e-23
640	RP1-68D18.4	5.08617	-2.10056	0.233168	0.00203064	0.00714398
641	IGHG1	2.99928	-2.09962	0.233319	0.00284104	0.00961482
642	CITED4	65.2704	-2.09649	0.233826	1.90751e-11	2.1737e-10
643	SMARCA2	689.457	-2.09468	0.23412	3.67835e-58	3.5655e-56
644	SLC6A6	2904.35	-2.0946	0.234134	2.00993e-71	2.66345e-69
645	SH3PXD2A	311.251	-2.09376	0.234269	1.11152e-29	3.97138e-28
646	SOX13	339.909	-2.09345	0.234319	7.81921e-41	4.43267e-39
647	AGT	35.0228	-2.09295	0.2344	6.58006e-08	5.05265e-07
648	RP11-278L15.6	20.0605	-2.09174	0.234598	1.1104e-05	6.13858e-05
649	ID4	901.647	-2.09035	0.234824	5.46083e-75	7.93994e-73
650	SLC46A1	260.735	-2.08983	0.234909	1.96666e-37	1.00105e-35
651	KCNJ11	8.31979	-2.08961	0.234944	0.000694145	0.00273084
652	DAPP1	10.8396	-2.08876	0.235082	0.00025502	0.00110122
653	MYCLP1	3.73098	-2.08577	0.235571	0.00283912	0.00961143
654	TSC22D1	3169.93	-2.08444	0.235788	3.78044e-93	8.60352e-91
655	PRR15	568.758	-2.08443	0.23579	9.43607e-45	6.03562e-43
656	MAP3K1	897.924	-2.08393	0.235871	6.91716e-50	5.2096e-48
657	RP11-688I9.4	10.0327	-2.08291	0.236037	0.000514468	0.00208563
658	ITPR1-AS1	9.09891	-2.08195	0.236195	0.000481638	0.00196778
659	GPR20	3.9433	-2.08189	0.236204	0.00283558	0.00960155
660	TSPAN14	2117.29	-2.08091	0.236365	2.19085e-106	6.95009e-104
661	CTD-2047H16.2	3.0125	-2.08082	0.23638	0.00309258	0.0103567
662	KCNJ16	413.741	-2.08073	0.236394	6.95752e-53	5.73512e-51
663	GABRE	1907.2	-2.08038	0.236452	3.2265e-73	4.50361e-71
664	SSR4P1	21.4703	-2.08005	0.236507	2.7678e-06	1.68232e-05
665	PNMA2	1098.32	-2.07922	0.236642	3.85446e-84	7.03797e-82
666	LTBR	1197.25	-2.07881	0.236709	1.5634e-79	2.54405e-77
667	RIMKLBP1	4.70129	-2.07793	0.236854	0.00231108	0.00801476
668	RP11-325P15.2	46.9777	-2.07664	0.237066	5.33713e-10	5.25567e-09
669	MX2	1301.37	-2.07556	0.237243	4.21415e-82	7.28027e-80
670	RP11-404P21.9	8.23752	-2.07524	0.237297	0.000664163	0.00262638
671	SLC22A11	12.7265	-2.07523	0.237298	0.0002464	0.00106678
672	GALM	399.071	-2.0752	0.237303	1.44972e-47	1.01629e-45
673	SERPINA10	5.00571	-2.07418	0.237471	0.00268604	0.00915695
674	PLIN5	15.1445	-2.07377	0.237538	4.11902e-05	0.000206456
675	HIST2H4A	2.85084	-2.0714	0.237929	0.00323094	0.0107639
676	RP11-273G15.2	135.73	-2.07131	0.237943	2.02665e-23	5.38942e-22
677	ARHGAP26	1719.49	-2.07084	0.238022	1.32259e-101	3.61192e-99
678	MIR3190	44.1753	-2.07003	0.238155	6.11971e-10	5.99113e-09
679	RP11-618N24.1	5.5463	-2.0686	0.23839	0.00189157	0.00670992
680	RP11-350D17.3	2.89768	-2.06848	0.238411	0.00326976	0.0108747
681	NHS	446.618	-2.06807	0.238479	1.09872e-54	9.6928e-53
682	LMO7	2143.14	-2.06654	0.238732	5.64728e-103	1.67319e-100
683	SAMHD1	7890.23	-2.06582	0.238851	8.83646e-87	1.70256e-84
684	TNFAIP6	124.526	-2.06541	0.238919	1.71542e-17	3.17095e-16
685	RP11-672A2.5	17.2089	-2.0639	0.239168	1.94547e-05	0.000103052
686	RP11-35N6.6	11.7176	-2.0632	0.239284	0.000263123	0.0011334
687	LINC01433	66.3	-2.06236	0.239424	1.46097e-12	1.84715e-11
688	SLC16A3	91.8107	-2.06191	0.239499	5.35256e-16	8.91318e-15
689	PI4K2B	513.315	-2.06167	0.239539	1.4602e-56	1.3608e-54
690	MCAM	17.8101	-2.06155	0.239559	1.64792e-05	8.84087e-05
691	CIB4	3.77036	-2.06069	0.239702	0.00324861	0.010817
692	SMAD3	3276.19	-2.06049	0.239734	2.59421e-102	7.33997e-100
693	IFNGR1	1000.44	-2.06019	0.239785	1.7847e-55	1.61528e-53
694	LINC01564	15.1413	-2.05952	0.239896	7.00604e-05	0.000336955
695	RP11-727F15.9	46.0018	-2.05853	0.240061	9.69286e-10	9.28658e-09
696	RP11-513G11.4	14.3609	-2.05337	0.240921	0.000120348	0.000554609
697	C1orf132	364.739	-2.05305	0.240975	8.70006e-42	5.05054e-40
698	TC2N	1110.51	-2.05297	0.240987	1.00541e-82	1.76401e-80
699	CARD17	3.65476	-2.05294	0.240992	0.00332102	0.0110265
700	SEMA4D	159.739	-2.05269	0.241034	1.85072e-23	4.93411e-22
701	NEXN	32.8615	-2.05223	0.241112	4.65471e-07	3.16146e-06
702	BIN1	142.336	-2.05192	0.241163	1.78649e-18	3.55555e-17
703	NDUFB4P11	250.65	-2.0519	0.241167	4.28072e-31	1.65976e-29
704	ANKS4B	54.9125	-2.05186	0.241173	1.64254e-10	1.69969e-09
705	RP11-177B4.1	11.5071	-2.04547	0.242243	0.000271272	0.00116579
706	KIRREL	949.061	-2.0437	0.242542	1.11965e-55	1.02518e-53
707	SGSH	72.1343	-2.04266	0.242715	5.1921e-13	6.84277e-12
708	ONECUT1	21.2252	-2.04263	0.242721	7.84595e-06	4.43662e-05
709	RP11-21L23.4	108.966	-2.04214	0.242803	2.35201e-18	4.64866e-17
710	LINC01358	9.28141	-2.04127	0.24295	0.000676398	0.00267005
711	MYO1E	8470.74	-2.04109	0.24298	4.00893e-100	1.06699e-97
712	KSR1	483.786	-2.04104	0.242988	1.08622e-40	6.10267e-39
713	MYO18A	1761.15	-2.04015	0.243139	3.30164e-62	3.55107e-60
714	TMEM243	74.4364	-2.04008	0.243149	1.19528e-14	1.80911e-13
715	EPAS1	2299.74	-2.03883	0.243362	4.03404e-78	6.30314e-76
716	IL23A	37.1851	-2.03787	0.243523	3.46792e-08	2.7594e-07
717	C4B	13.8185	-2.03762	0.243566	0.00027613	0.00118456
718	AC006116.17	21.3982	-2.03648	0.243758	5.93157e-06	3.41874e-05
719	SLC9A3R2	156.717	-2.03587	0.243861	1.62679e-17	3.01244e-16
720	BICDL1	370.048	-2.03545	0.243932	4.05701e-10	4.04074e-09
721	AP001626.1	10.9134	-2.03508	0.243994	0.000641016	0.00254414
722	CAST	15027.7	-2.03396	0.244184	1.13019e-107	3.7363e-105
723	AC004022.7	18.1014	-2.03374	0.244221	1.88036e-05	9.99063e-05
724	CD38	2241.87	-2.03256	0.24442	7.03789e-85	1.30019e-82
725	RP11-349F21.2	15.8936	-2.0322	0.244482	4.38047e-05	0.000218578
726	G0S2	3.57507	-2.03205	0.244507	0.00369499	0.0121107
727	TRPC6	93.0279	-2.03166	0.244573	3.47155e-14	5.03359e-13
728	SESTD1	871.864	-2.02915	0.244999	1.01633e-78	1.61206e-76
729	A1CF	94.336	-2.02906	0.245015	2.54455e-15	4.04016e-14
730	CPPED1	134.454	-2.02874	0.245069	5.88786e-21	1.35667e-19
731	AF124730.4	4.91548	-2.02874	0.24507	0.00334006	0.0110827
732	NCDN	104.46	-2.02829	0.245146	1.1586e-18	2.337e-17
733	NUB1	1886.7	-2.02606	0.245524	2.21737e-107	7.17925e-105
734	ARX	18.8855	-2.02587	0.245557	1.43156e-05	7.75698e-05
735	SEMA4B	862.666	-2.02402	0.245872	7.27771e-60	7.32576e-58
736	THRA	412.903	-2.02208	0.246204	1.33271e-41	7.67982e-40
737	LRFN4	140.053	-2.02203	0.246212	3.28514e-16	5.55591e-15
738	PBLD	381.812	-2.02188	0.246238	3.97531e-44	2.48702e-42
739	AGFG2	636.694	-2.02172	0.246265	1.72183e-61	1.80253e-59
740	CTA-392C11.1	245.571	-2.02024	0.246518	1.24072e-26	3.89272e-25
741	LIPG	8.27424	-2.02016	0.24653	0.00131355	0.00484422
742	HRH1	239.791	-2.01796	0.246907	1.62288e-31	6.42724e-30
743	CTC-436P18.3	15.1982	-2.01679	0.247108	0.0001575	0.000711412
744	RP11-21L23.2	1112.96	-2.0149	0.247432	1.2326e-65	1.44444e-63
745	TRIM68	159.066	-2.01459	0.247485	1.64041e-25	4.88329e-24
746	NT5E	3995.59	-2.01435	0.247526	1.17907e-102	3.46073e-100
747	ACSS1	292.27	-2.01367	0.247643	4.10922e-37	2.06817e-35
748	RP11-290L1.2	15.1047	-2.01343	0.247683	8.33888e-05	0.000395307
749	A4GALT	77.0775	-2.0124	0.247861	5.88836e-14	8.39445e-13
750	RAI1	417.627	-2.01174	0.247973	1.14346e-43	7.01397e-42
751	ADGRE1	326.697	-2.0093	0.248394	2.6882e-29	9.48602e-28
752	GALE	149.782	-2.009	0.248445	6.79897e-24	1.85355e-22
753	RPL21P12	45.7751	-2.00845	0.248539	7.992e-10	7.71585e-09
754	RNU6-1161P	4.43639	-2.00826	0.248573	0.00358692	0.0118046
755	IER5L	1390.14	-2.00741	0.248719	4.44813e-58	4.2984e-56
756	STAT6	1502.74	-2.00737	0.248726	3.83827e-72	5.1959e-70
757	NNMT	1609.39	-2.00724	0.248748	3.63126e-94	8.63964e-92
758	GPSM3	16.34	-2.00608	0.248949	6.9382e-05	0.000333948
759	ANKZF1	430.112	-2.00409	0.249292	1.50935e-45	9.91687e-44
760	DKK3	493.446	-2.00329	0.249431	1.22577e-41	7.07656e-40
761	BTN3A3	405.826	-2.00323	0.249442	2.60217e-50	2.00303e-48
762	RP11-568K15.1	111.249	-2.00309	0.249464	1.33071e-17	2.4832e-16
763	CTD-2023M8.1	9.09202	-2.00155	0.249732	0.00080026	0.00310513
764	RP11-707G18.1	72.2314	-2.00152	0.249737	7.48252e-12	8.87113e-11
